# Supplementary material for: A long-term retrospective study on rehabilitation of seabirds in Gran Canaria Island, Spain (2003-2013)
Source: PLoS One. 2017 May 5;12(5):e0177366. doi: 10.1371/journal.pone.0177366 (PMC5419649; doi:10.1371/journal.pone.0177366)
Supplement: S1 File — (XLSX) [file pone.0177366.s005.xlsx]

## Sheet: ordensegunarticulo (2)
ORDER	SPECIES	HISTORIAL #	ADMISSION DATE	DEPARTURE DATE	GENDER	AGE*	CAUSE OF ADMISSION	FINAL DISPOSITION
Procellariiformes	Calonectris diomedea borealis	125/04	2004-03-19	2004-03-22	D	4	Fishing gear	Euthanized
		630/08	2008-08-31	2008-08-31	H	4	Fishing gear	Euthanized
		143/07	2007-04-06	2007-04-06	D	0	Light pollution	Euthanized
		1509/03	2003-12-05	2003-12-05	H	3	Light pollution	Euthanized
		335/04	2004-05-25	2004-05-28	H	4	Light pollution	Euthanized
		350/13	2013-06-03	2013-06-05	H	4	Crude oil	Euthanized
		637/10	2010-09-27	2010-10-15	D	2	Orphaned	Euthanized
		1591/05	2005-11-24	2005-11-25	D	3	Orphaned	Euthanized
		150/10	2010-04-06	2010-04-06	D	0	Unknown	Euthanized
		154/10	2010-04-06	2010-04-08	D	0	Unknown	Euthanized
		758/07	2007-10-13	2007-10-15	H	3	Unknown	Euthanized
		132/07	2007-04-02	2007-04-02	D	4	Unknown	Euthanized
		132/12	2012-03-25	2012-03-26	D	4	Unknown	Euthanized
		322/08 A	2008-05-17	2008-05-19	D	4	Unknown	Euthanized
		515/09	2009-09-07	2009-09-07	D	4	Unknown	Euthanized
		589/13	2013-08-02	2013-08-02	D	4	Unknown	Euthanized
		91/06	2006-03-07	2006-03-09	D	4	Unknown	Euthanized
		557/10	2010-08-10	2010-08-12	D	0	Metabolic/ Nutritional disorder	Euthanized
		107/10	2010-03-16	2010-03-19	D	4	Other causes	Euthanized
		103/06	2006-03-12	2006-03-13	D	0	Other traumas	Euthanized
		105/03	2003-03-09	2003-03-11	D	0	Other traumas	Euthanized
		106/09	2009-03-21	2009-03-21	D	0	Other traumas	Euthanized
		110/06	2006-03-14	2006-03-15	D	0	Other traumas	Euthanized
		136/10	2010-04-01	2010-04-01	D	0	Other traumas	Euthanized
		145/10	2010-04-04	2010-04-04	D	0	Other traumas	Euthanized
		152/13	2013-04-09	2013-04-09	D	0	Other traumas	Euthanized
		170/05	2005-04-19	2005-04-19	D	0	Other traumas	Euthanized
		176/05	2005-04-23	2005-04-23	D	0	Other traumas	Euthanized
		246/13 B	2013-05-07	2013-05-07	D	0	Other traumas	Euthanized
		252/06	2006-05-05	2006-05-05	D	0	Other traumas	Euthanized
		371/08	2008-05-31	2008-05-31	D	0	Other traumas	Euthanized
		375/08	2008-06-03	2008-06-05	D	0	Other traumas	Euthanized
		395/11	2011-07-07	2011-07-07	D	0	Other traumas	Euthanized
		423/11	2011-07-14	2011-07-18	D	0	Other traumas	Euthanized
		531/06	2006-07-16	2006-07-16	D	0	Other traumas	Euthanized
		570/11	2011-09-26	2011-09-27	D	0	Other traumas	Euthanized
		584/08	2008-08-16	2008-08-16	D	0	Other traumas	Euthanized
		587/08	2008-08-17	2008-08-17	D	0	Other traumas	Euthanized
		664/06	2006-08-25	2006-08-25	D	0	Other traumas	Euthanized
		785/13	2013-10-21	2013-10-21	D	0	Other traumas	Euthanized
		103/12	2012-03-07	2012-03-07	D	4	Other traumas	Euthanized
		111/13	2013-03-20	2013-03-21	H	4	Other traumas	Euthanized
		124/13	2013-03-25	2013-03-25	M	4	Other traumas	Euthanized
		133/07	2007-04-03	2007-04-03	D	4	Other traumas	Euthanized
		139/09	2009-04-12	2009-04-12	D	4	Other traumas	Euthanized
		144/13	2013-04-05	2013-04-05	D	4	Other traumas	Euthanized
		145/03	2003-04-16	2003-04-16	H	4	Other traumas	Euthanized
		152/04	2004-04-02	2004-04-02	H	4	Other traumas	Euthanized
		166/13	2013-04-15	2013-04-16	H	4	Other traumas	Euthanized
		176/13	2013-04-17	2013-04-17	D	4	Other traumas	Euthanized
		199/08	2008-04-20	2008-04-20	H	4	Other traumas	Euthanized
		208/04	2004-04-20	2004-04-22	D	4	Other traumas	Euthanized
		221/05	2005-05-16	2005-05-16	D	4	Other traumas	Euthanized
		240/04	2004-05-01	2004-05-01	H	4	Other traumas	Euthanized
		247/04	2004-05-04	2004-05-04	M	4	Other traumas	Euthanized
		269/05	2005-05-31	2005-05-31	D	4	Other traumas	Euthanized
		340/03	2003-06-17	2003-06-17	D	4	Other traumas	Euthanized
		408/08	2008-06-11	2008-06-12	D	4	Other traumas	Euthanized
		512/03	2003-08-05	2003-08-05	H	4	Other traumas	Euthanized
		538/05	2005-08-12	2005-08-12	D	4	Other traumas	Euthanized
		573/06 A	2006-07-27	2007-07-31	D	4	Other traumas	Euthanized
		623/03	2003-08-29	2003-09-22	H	4	Other traumas	Euthanized
		640/03	2003-09-06	2003-09-06	H	4	Other traumas	Euthanized
		687/04	2004-08-13	2004-08-20	H	4	Other traumas	Euthanized
		718/04	2004-08-25	2004-08-25	H	4	Other traumas	Euthanized
		728/04	2004-08-27	2004-08-27	D	4	Other traumas	Euthanized
		769/04	2004-09-09	2004-09-09	H	13	Other traumas	Euthanized
		466/11	2011-08-08	2011-08-08	D	0	Other traumas	Euthanized
		726/07	2007-10-01	2007-10-01	D	3	Other traumas	Euthanized
		515/03	2003-08-06	2003-08-03	H	4	Other traumas	Euthanized
		174/05	2005-04-22	2005-04-22	D	0	Orphaned	Admitted dead
		175/05	2005-04-22	2005-04-22	D	0	Orphaned	Admitted dead
		67/06	2006-02-24	2006-02-24	D	4	Other traumas	Admitted dead
		68/06	2006-02-24	2006-02-24	D	4	Other traumas	Admitted dead
		450/11	2011-07-26	2011-07-26	D	0	Other traumas	Admitted dead
		537/10	2010-07-31	2010-07-31	D	0	Other traumas	Admitted dead
		568/10	2010-08-16	2010-08-16	D	0	Other traumas	Admitted dead
		164/04	2004-04-06	2004-04-06	D	4	Other traumas	Admitted dead
		87/05	2005-02-28	2005-02-28	D	4	Other traumas	Admitted dead
		180/12	2012-04-15	2012-04-15	D	0	Other traumas	Admitted dead
		181/12	2012-04-15	2012-04-15	D	0	Other traumas	Admitted dead
		182/12	2012-04-15	2012-04-15	D	0	Other traumas	Admitted dead
		183/12	2012-04-15	2012-04-15	D	0	Other traumas	Admitted dead
		184/12	2012-04-15	2012-04-15	D	0	Other traumas	Admitted dead
		185/12	2012-04-15	2012-04-15	D	0	Other traumas	Admitted dead
		186/12	2012-04-15	2012-04-15	D	0	Other traumas	Admitted dead
		187/12	2012-04-15	2012-04-15	D	0	Other traumas	Admitted dead
		188/12	2012-04-15	2012-04-15	D	0	Other traumas	Admitted dead
		189/12	2012-04-15	2012-04-15	D	0	Other traumas	Admitted dead
		190/12	2012-04-15	2012-04-15	D	0	Other traumas	Admitted dead
		191/12	2012-04-15	2012-04-15	D	0	Other traumas	Admitted dead
		192/12	2012-04-15	2012-04-15	D	0	Other traumas	Admitted dead
		193/12	2012-04-15	2012-04-15	D	0	Other traumas	Admitted dead
		194/12	2012-04-15	2012-04-15	D	0	Other traumas	Admitted dead
		195/12	2012-04-15	2012-04-15	D	0	Other traumas	Admitted dead
		196/12	2012-04-15	2012-04-15	D	0	Other traumas	Admitted dead
		197/12	2012-04-15	2012-04-15	D	0	Other traumas	Admitted dead
		198/12	2012-04-15	2012-04-15	D	0	Other traumas	Admitted dead
		199/12	2012-04-15	2012-04-15	D	0	Other traumas	Admitted dead
		200/12	2012-04-15	2012-04-15	D	0	Other traumas	Admitted dead
		201/12	2012-04-15	2012-04-15	D	0	Other traumas	Admitted dead
		202/12	2012-04-15	2012-04-15	D	0	Other traumas	Admitted dead
		203/12	2012-04-15	2012-04-15	D	0	Other traumas	Admitted dead
		204/12	2012-04-15	2012-04-15	D	0	Other traumas	Admitted dead
		205/12	2012-04-15	2012-04-15	D	0	Other traumas	Admitted dead
		206/12	2012-04-15	2012-04-15	D	0	Other traumas	Admitted dead
		207/12	2012-04-15	2012-04-15	D	0	Other traumas	Admitted dead
		208/12	2012-04-15	2012-04-15	D	0	Other traumas	Admitted dead
		209/12	2012-04-15	2012-04-15	D	0	Other traumas	Admitted dead
		210/12	2012-04-15	2012-04-15	D	0	Other traumas	Admitted dead
		211/12	2012-04-15	2012-04-15	D	0	Other traumas	Admitted dead
		212/12	2012-04-15	2012-04-15	D	0	Other traumas	Admitted dead
		213/12	2012-04-15	2012-04-15	D	0	Other traumas	Admitted dead
		214/12	2012-04-15	2012-04-15	D	0	Other traumas	Admitted dead
		215/12	2012-04-15	2012-04-15	D	0	Other traumas	Admitted dead
		216/12	2012-04-15	2012-04-15	D	0	Other traumas	Admitted dead
		217/12	2012-04-15	2012-04-15	D	0	Other traumas	Admitted dead
		218/12	2012-04-15	2012-04-15	D	0	Other traumas	Admitted dead
		219/12	2012-04-15	2012-04-15	D	0	Other traumas	Admitted dead
		220/12	2012-04-15	2012-04-15	D	0	Other traumas	Admitted dead
		221/12	2012-04-18	2012-04-18	D	0	Other traumas	Admitted dead
		222/12	2012-04-18	2012-04-18	D	0	Other traumas	Admitted dead
		223/12	2012-04-18	2012-04-18	D	0	Other traumas	Admitted dead
		280/12			D	0	Other traumas	Admitted dead
		281/12			D	0	Other traumas	Admitted dead
		282/12			D	0	Other traumas	Admitted dead
		283/12			D	0	Other traumas	Admitted dead
		284/12			D	0	Other traumas	Admitted dead
		285/12			D	0	Other traumas	Admitted dead
		286/12			D	0	Other traumas	Admitted dead
		287/12			D	0	Other traumas	Admitted dead
		288/12			D	0	Other traumas	Admitted dead
		289/12			D	0	Other traumas	Admitted dead
		290/12			D	0	Other traumas	Admitted dead
		291/12			D	0	Other traumas	Admitted dead
		292/12			D	0	Other traumas	Admitted dead
		293/12			D	0	Other traumas	Admitted dead
		294/12			D	0	Other traumas	Admitted dead
		295/12			D	0	Other traumas	Admitted dead
		296/12			D	0	Other traumas	Admitted dead
		297/12			D	0	Other traumas	Admitted dead
		298/12			D	0	Other traumas	Admitted dead
		299/12			D	0	Other traumas	Admitted dead
		172/12	2012-04-12	2012-04-12	D	4	Other traumas	Admitted dead
		173/12	2012-04-12	2012-04-12	D	4	Other traumas	Admitted dead
		143/11	2011-04-22	2011-04-22	D	0	Fishing gear	Released
		169/12	2012-04-11	2012-04-11	D	4	Fishing gear	Released
		309/12	2012-05-13	2012-05-13	D	0	Light pollution	Released
		118/13	2013-03-23	2013-03-23	D	0	Light pollution	Released
		119/12	2012-03-17	2012-03-17	D	0	Light pollution	Released
		1274/13	2013-12-13	2013-12-13	D	0	Light pollution	Released
		133/12	2012-03-24	2012-03-25	D	0	Light pollution	Released
		134/08	2008-03-23	2008-03-23	D	0	Light pollution	Released
		139/10	2010-04-02	2010-04-02	H	0	Light pollution	Released
		149/10	2010-04-05	2010-04-06	D	0	Light pollution	Released
		149/13	2013-04-06	2013-04-06	D	0	Light pollution	Released
		1501/07	2007-11-22	2007-11-22	D	0	Light pollution	Released
		171/11	2011-05-06	2011-05-06	D	0	Light pollution	Released
		172/11	2011-05-07	2011-05-07	D	0	Light pollution	Released
		188/13	2013-04-20	2013-04-20	D	0	Light pollution	Released
		196/11	2011-05-18	2011-05-18	D	0	Light pollution	Released
		203/06	2006-04-15	2006-04-15	D	0	Light pollution	Released
		214/13	2013-04-28	2013-04-28	D	0	Light pollution	Released
		218/05	2005-05-14	2005-05-14	D	0	Light pollution	Released
		226/09	2009-05-22	2009-05-22	D	0	Light pollution	Released
		236/12	2012-04-22	2012-04-22	D	0	Light pollution	Released
		243/12	2012-04-24	2012-04-24	D	0	Light pollution	Released
		250/12	2012-04-29	2012-04-29	D	0	Light pollution	Released
		273/10	2010-05-17	2010-05-17	D	0	Light pollution	Released
		316/09	2009-06-21	2009-06-21	D	0	Light pollution	Released
		362/09	2009-07-08	2009-07-09	D	0	Light pollution	Released
		385/12	2012-05-30	2012-05-30	D	0	Light pollution	Released
		389/11	2011-07-04	2011-07-04	D	0	Light pollution	Released
		410/09	2009-07-28	2009-07-29	D	0	Light pollution	Released
		434/10	2010-06-30	2010-06-30	D	0	Light pollution	Released
		440/13	2013-06-30	2013-06-30	D	0	Light pollution	Released
		445/13	2013-07-01	2013-07-01	D	0	Light pollution	Released
		462/12	2012-06-17	2012-06-17	D	0	Light pollution	Released
		481/12	2012-06-21	2012-06-21	D	0	Light pollution	Released
		483/06	2006-06-29	2006-06-29	D	0	Light pollution	Released
		493/07	2007-07-22	2007-07-22	D	0	Light pollution	Released
		499/08	2008-07-17	2008-07-17	D	0	Light pollution	Released
		523/12	2012-07-07	2012-07-07	D	0	Light pollution	Released
		532/10	2010-07-31	2010-07-31	D	0	Light pollution	Released
		542/10	2010-08-01	2010-08-03	D	0	Light pollution	Released
		548/12	2012-07-12	2012-07-12	D	0	Light pollution	Released
		552/12	2012-07-13	2012-07-13	D	0	Light pollution	Released
		566/08	2008-08-07	2008-08-07	H	0	Light pollution	Released
		602/13	2013-08-08	2013-08-08	D	0	Light pollution	Released
		622/12	2012-08-08	2012-08-08	D	0	Light pollution	Released
		645/13	2013-08-26	2013-08-26	D	0	Light pollution	Released
		681/12	2012-09-13	2012-09-13	D	0	Light pollution	Released
		744/12	2012-10-14	2012-10-14	D	0	Light pollution	Released
		768/08	2008-10-18	2008-10-18	D	0	Light pollution	Released
		84/10	2010-03-03	2010-03-03	D	0	Light pollution	Released
		85/10	2010-03-03	2010-03-03	D	0	Light pollution	Released
		88/11	2011-03-07	2011-03-07	M	0	Light pollution	Released
		932/08	2008-10-26	2008-10-27	D	0	Light pollution	Released
		861/04	2004-10-18	2004-10-18	H	2	Light pollution	Released
		1494/03	2003-11-25	2003-11-26	D	3	Light pollution	Released
		405/09	2009-07-27	2009-07-27	M	3	Light pollution	Released
		684/10	2010-10-20	2010-10-20	D	3	Light pollution	Released
		747/12	2012-10-16	2012-10-16	M	3	Light pollution	Released
		758/05	2005-10-19	2005-10-19	D	3	Light pollution	Released
		761/05	2005-10-20	2005-10-20	D	3	Light pollution	Released
		772/08	2008-10-20	2008-10-20	D	3	Light pollution	Released
		774/08	2008-10-20	2008-10-20	H	3	Light pollution	Released
		806/06	2006-10-18	2006-10-18	D	3	Light pollution	Released
		807/06	2006-10-18	2006-10-18	D	3	Light pollution	Released
		811/06	2006-10-19	2006-10-19	D	3	Light pollution	Released
		817/06	2006-10-19	2006-10-19	D	3	Light pollution	Released
		865/04	2004-10-19	2004-10-19	H	3	Light pollution	Released
		100/09	2009-03-19	2009-03-19	M	4	Light pollution	Released
		105/10	2010-03-16	2010-03-16	D	4	Light pollution	Released
		111/09	2009-03-26	2009-03-26	M	4	Light pollution	Released
		114/05	2005-03-20	2005-03-20	D	4	Light pollution	Released
		115/06	2006-03-17	2006-03-17	D	4	Light pollution	Released
		119/05	2005-03-25	2005-03-25	D	4	Light pollution	Released
		120/05	2005-03-27	2005-03-27	M	4	Light pollution	Released
		123/04	2004-03-19	2004-03-19	D	4	Light pollution	Released
		124/03	2003-04-03	2003-04-04	H	4	Light pollution	Released
		125/12	2012-03-21	2012-03-21	D	4	Light pollution	Released
		132/05	2005-03-30	2005-03-30	D	4	Light pollution	Released
		132/09	2009-04-06	2009-04-06	M	4	Light pollution	Released
		134/13	2013-04-01	2013-04-01	D	4	Light pollution	Released
		139/11	2011-04-19	2011-04-19	D	4	Light pollution	Released
		141/07	2007-04-05	2007-04-05	D	4	Light pollution	Released
		142/04	2004-03-02	2004-03-29	H	4	Light pollution	Released
		143/05	2005-04-04	2005-04-04	D	4	Light pollution	Released
		147/03	2003-04-19	2003-04-19	D	4	Light pollution	Released
		161/12	2012-04-09	2012-04-09	D	4	Light pollution	Released
		167/07	2007-04-15	2007-04-15	D	4	Light pollution	Released
		171/09	2009-04-25	2009-04-26	M	4	Light pollution	Released
		173/08	2008-04-08	2008-04-08	D	4	Light pollution	Released
		175/13	2013-04-16	2013-04-16	M	4	Light pollution	Released
		176/03	2003-04-27	2003-04-27	M	4	Light pollution	Released
		177/03	2003-04-27	2003-04-27	D	4	Light pollution	Released
		178/04	2004-04-08	2004-04-08	D	4	Light pollution	Released
		179/04	2004-04-08	2004-04-08	D	4	Light pollution	Released
		182/07	2007-04-20	2007-04-20	M	4	Light pollution	Released
		186/08	2008-04-11	2008-04-11	D	4	Light pollution	Released
		187/07	2007-04-21	2007-04-22	M	4	Light pollution	Released
		188/10	2010-04-15	2010-04-15	D	4	Light pollution	Released
		190/08	2008-04-15	2008-04-15	H	4	Light pollution	Released
		202/03	2003-05-10	2003-05-12	H	4	Light pollution	Released
		212/04	2004-04-22	2004-04-23	M	4	Light pollution	Released
		216/05	2005-05-14	2005-05-14	D	4	Light pollution	Released
		217/04	2004-04-25	2004-04-26	D	4	Light pollution	Released
		218/04	2004-04-26	2004-04-26	H	4	Light pollution	Released
		224/12	2012-04-19	2012-04-19	D	4	Light pollution	Released
		231/06	2006-04-27	2006-04-27	D	4	Light pollution	Released
		239/06	2006-05-01	2006-05-01	D	4	Light pollution	Released
		243/06	2006-05-02	2006-05-02	D	4	Light pollution	Released
		246/10	2010-05-08	2010-05-08	D	4	Light pollution	Released
		257/04	2004-05-07	2004-05-07	M	4	Light pollution	Released
		258/06	2006-05-06	2006-05-07	H	4	Light pollution	Released
		313/07	2007-06-06	2007-06-06	D	4	Light pollution	Released
		325/08	2008-05-18	2008-05-18	M	4	Light pollution	Released
		326/05	2005-06-13	2005-06-13	H	4	Light pollution	Released
		326/09	2009-06-23	2009-06-25	D	4	Light pollution	Released
		335/03	2003-06-16	2003-06-16	D	4	Light pollution	Released
		341/13	2013-05-30	2013-05-30	D	4	Light pollution	Released
		345/04	2004-05-28	2004-05-28	H	4	Light pollution	Released
		350/04	2004-05-29	2004-05-29	D	4	Light pollution	Released
		365/10	2010-06-10	2010-06-10	D	4	Light pollution	Released
		382/03	2003-06-29	2003-06-30	M	4	Light pollution	Released
		384/06	2006-06-05	2006-06-05	D	4	Light pollution	Released
		388/11	2011-07-05	2011-07-05	D	4	Light pollution	Released
		390/05	2005-06-29	2005-06-29	D	4	Light pollution	Released
		393/09	2009-07-22	2009-07-22	D	4	Light pollution	Released
		399/09	2009-07-25	2009-07-25	D	4	Light pollution	Released
		406/09	2009-07-27	2009-07-27	D	4	Light pollution	Released
		410/07	2007-07-01	2007-07-01	D	4	Light pollution	Released
		422/09	2009-08-02	2009-08-02	D	4	Light pollution	Released
		429/03	2003-07-09	2003-07-09	M	4	Light pollution	Released
		437/13	2013-06-29	2013-06-29	D	4	Light pollution	Released
		449/05	2005-07-17	2005-07-18	M	4	Light pollution	Released
		452/13	2013-07-03	2013-07-03	D	4	Light pollution	Released
		468/11	2011-08-05	2011-08-05	D	4	Light pollution	Released
		469/13	2013-07-12	2013-07-12	D	4	Light pollution	Released
		471/13	2013-07-13	2013-07-13	H	4	Light pollution	Released
		484/10	2010-07-15	2010-07-15	D	4	Light pollution	Released
		496/04	2004-07-03	2004-07-03	M	4	Light pollution	Released
		503/08	2008-07-18	2008-07-18	D	4	Light pollution	Released
		504/06	2006-07-08	2006-07-08	D	4	Light pollution	Released
		509/05	2005-08-06	2005-08-06	D	4	Light pollution	Released
		510/06	2006-07-11	2006-07-11	H	4	Light pollution	Released
		510/08	2008-07-21	2008-07-22	D	4	Light pollution	Released
		512/05	2005-08-06	2005-08-06	D	4	Light pollution	Released
		512/07	2007-07-27	2007-07-27	D	4	Light pollution	Released
		515/05	2005-08-07	2005-08-07	D	4	Light pollution	Released
		517/04	2004-07-07	2004-07-07	D	4	Light pollution	Released
		526/07	2007-07-31	2007-07-31	D	4	Light pollution	Released
		543/10	2010-08-03	2010-08-03	H	4	Light pollution	Released
		572/12	2012-07-19	2012-07-19	D	4	Light pollution	Released
		573/04	2004-07-16	2004-07-16	D	4	Light pollution	Released
		573/08	2008-08-11	2008-08-11	D	4	Light pollution	Released
		584/10	2010-08-30	2010-08-31	H	4	Light pollution	Released
		588/07	2007-08-16	2007-08-16	H	4	Light pollution	Released
		590/07	2007-08-16	2007-08-16	H	4	Light pollution	Released
		597/08	2008-08-23	2008-08-23	D	4	Light pollution	Released
		598/10	2010-09-05	2010-09-06	H	4	Light pollution	Released
		599/05	2005-08-30	2005-09-01	D	4	Light pollution	Released
		607/03	2003-08-25	2003-08-26	D	4	Light pollution	Released
		612/07	2007-08-22	2007-08-23	D	4	Light pollution	Released
		615/13 A	2013-08-13	2013-08-13	M	4	Light pollution	Released
		638/12	2012-08-16	2012-08-16	D	4	Light pollution	Released
		650/04	2004-08-04	2004-08-05	D	4	Light pollution	Released
		653/12	2012-08-23	2012-08-23	D	4	Light pollution	Released
		688/13	2013-09-18	2013-09-18	M	4	Light pollution	Released
		755/07	2007-10-12	2007-10-12	D	4	Light pollution	Released
		760/13	2013-10-07	2013-10-07	M	4	Light pollution	Released
		83/13	2013-03-04	2013-03-04	D	4	Light pollution	Released
		857/04 B	2004-10-15	2004-10-16	H	4	Light pollution	Released
		94/09	2009-03-17	2009-03-17	M	4	Light pollution	Released
		96/09	2009-03-18	2009-03-18	H	4	Light pollution	Released
		153/09	2009-04-20	2009-05-04	D	4	Crude oil	Released
		589/08	2008-08-19	2008-08-21	D	4	Crude oil	Released
		750/05	2005-10-17	2005-10-18	D	0	Orphaned	Released
		1236/13	2013-12-03	2013-12-03	M	3	Orphaned	Released
		1576/05	2005-11-23	2005-11-23	H	3	Orphaned	Released
		1812/08	2008-11-22	2008-11-22	D	3	Orphaned	Released
		622/11	2011-10-21	2011-10-21	M	3	Orphaned	Released
		627/11	2011-10-22	2011-10-22	D	3	Orphaned	Released
		629/11	2011-10-22	2011-10-22	D	3	Orphaned	Released
		677/10	2010-10-16	2010-10-16	D	3	Orphaned	Released
		686/10	2010-10-24	2010-10-24	D	3	Orphaned	Released
		746/12	2012-10-15	2012-10-15	D	3	Orphaned	Released
		748/12	2012-10-17	2012-10-17	D	3	Orphaned	Released
		749/12	2012-10-17	2012-10-17	D	3	Orphaned	Released
		769/03	2003-10-18	2003-10-19	D	3	Orphaned	Released
		772/03	2003-10-20	2003-10-20	D	3	Orphaned	Released
		137/08	2008-03-24	2008-03-24	D	0	Unknown	Released
		1500/07	2007-11-21	2007-11-21	D	0	Unknown	Released
		1504/07	2007-11-22	2007-11-22	D	0	Unknown	Released
		320/11	2011-06-16	2011-06-16	M	0	Unknown	Released
		479/12	2012-06-20	2012-06-20	H	0	Unknown	Released
		586/11	2011-09-30	2011-09-30	D	0	Unknown	Released
		652/06	2006-08-20	2006-08-22	D	0	Unknown	Released
		1239/13 B	2013-12-04	2013-12-04	D	3	Unknown	Released
		130/10	2010-03-29	2010-03-29	H	4	Unknown	Released
		191/09	2009-05-07	2009-05-07	M	4	Unknown	Released
		247/08	2008-04-30	2008-05-02	D	4	Unknown	Released
		335/09	2009-06-27	2009-07-06	D	4	Unknown	Released
		464/07	2007-07-14	2007-07-15	D	4	Unknown	Released
		542/07	2007-08-05	2007-08-06	H	4	Unknown	Released
		551/06	2006-07-21	2006-07-21	D	4	Unknown	Released
		97/09	2009-03-18	2009-03-18	D	4	Unknown	Released
		215/10	2010-04-29	2010-04-30	D	4	Metabolic/ Nutritional disorder	Released
		593/05	2005-08-28	2005-08-29	D	4	Metabolic/ Nutritional disorder	Released
		494/05	2005-08-01	2005-08-01	H	4	Metabolic/ Nutritional disorder	Released
		459/10	2010-07-07	2010-07-07	D	0	Other causes	Released
		170/07	2007-04-16	2007-04-16	M	4	Other causes	Released
		99/07	2007-03-12	2007-03-13	D	4	Other causes	Released
		598/08	2008-08-24	2008-08-26	D	4	Other causes	Released
		178/08	2008-04-09	2008-04-11	D	0	Other causes	Released
		129/10	2010-03-29	2010-03-29	D	0	Other traumas	Released
		188/08	2008-04-14	2008-04-16	D	0	Other traumas	Released
		864/04	2004-10-19	2004-10-20	H	3	Other traumas	Released
		138/06	2006-03-28	2006-03-28	M	4	Other traumas	Released
		141/06	2006-03-29	2006-03-30	D	4	Other traumas	Released
		142/12	2012-03-30	2012-03-30	D	4	Other traumas	Released
		143/12	2012-03-30	2012-03-30	D	4	Other traumas	Released
		163/08	2008-04-03	2008-04-04	D	4	Other traumas	Released
		181/10	2010-04-11	2010-04-12	D	4	Other traumas	Released
		211/10	2010-04-28	2010-04-28	M	4	Other traumas	Released
		216/06	2006-04-19	2006-04-20	D	4	Other traumas	Released
		258/08	2008-05-02	2008-05-02	D	4	Other traumas	Released
		289/05	2005-06-06	2005-06-06	D	4	Other traumas	Released
		324/09	2009-06-22	2009-06-22	H	4	Other traumas	Released
		522/03	2003-08-07	2003-08-26	H	4	Other traumas	Released
		545/03	2003-08-14	2003-08-15	M	4	Other traumas	Released
		570/10	2010-08-16	2010-08-17	H	4	Other traumas	Released
		600/06	2006-08-06	2006-08-09	D	4	Other traumas	Released
		75/06	2006-02-27	2006-02-27	D	4	Other traumas	Released
		767/13	2013-10-11	2013-10-11	H	4	Other traumas	Released
		86/06	2006-03-05	2006-03-05	D	4	Other traumas	Released
		316/12	2012-05-15	2012-05-15	D	0	Other traumas	Released
		154/08	2008-03-31	2008-03-31	M	4	Other traumas	Released
		506/11	2011-08-31	2011-09-22	D	1	Orphaned	Died
		599/04	2004-07-21	2004-07-24	D	1	Orphaned	Died
		634/05	2005-09-11	2005-10-07	D	1	Orphaned	Died
		567/04	2004-07-14	2004-07-16	H	4	Metabolic/ Nutritional disorder	Died
		130/11	2011-04-08	2011-04-09	D	0	Other traumas	Died
		72/13	2013-02-24	2013-02-25	D	0	Other traumas	Died
		677/06	2006-08-31	2006-09-16	D	1	Other traumas	Died
		105/07	2007-03-15	2007-03-15	D	4	Other traumas	Died
		105/11	2011-03-22	2011-03-23	D	4	Other traumas	Died
		417/13	2013-06-20	2013-06-20	D	4	Other traumas	Died
		454/09	2009-08-13	2009-08-13	D	4	Other traumas	Died
		576/03	2003-08-18	2003-08-23	H	4	Other traumas	Died
		651/04	2004-08-05	2004-08-08	H	4	Other traumas	Died
		712/04	2004-08-22	2004-08-22	H	4	Other traumas	Died
	Bulweria bulwerii	446/04	2004-06-21	2004-06-21	D	0	Crude oil	Euthanized
		697/03	2003-09-24	2003-09-24	D	3	Orphaned	Euthanized
		715/08	2008-10-01	2008-10-01	D	0	Unknown	Euthanized
		1717/04	2004-10-26	2004-10-26	D	3	Metabolic/ Nutritional disorder	Euthanized
		759/13	2013-10-07	2013-10-07	D	3	Other causes	Euthanized
		402/13	2013-06-17	2013-06-17	D	0	Other traumas	Euthanized
		516/07	2007-07-28	2007-07-28	D	0	Other traumas	Euthanized
		689/07	2007-09-17	2007-09-19	D	3	Other traumas	Euthanized
		690/08	2008-09-24	2008-09-25	D	3	Other traumas	Euthanized
		342/04	2004-05-27	2004-05-27	D	4	Other traumas	Euthanized
		698/03	2003-09-24	2003-09-24	D	0	Orphaned	Admitted dead
		684/13			D	3	Orphaned	Admitted dead
		659/10	2010-10-07	2010-10-07	D	0	Other traumas	Admitted dead
		310/07	2007-06-06	2007-06-06	D	0	Light pollution	Released
		349/11	2011-06-23	2011-06-23	D	0	Light pollution	Released
		363/09	2009-07-09	2009-07-09	D	0	Light pollution	Released
		379/06	2006-06-04	2006-06-04	D	0	Light pollution	Released
		386/09	2009-07-18	2009-07-18	D	0	Light pollution	Released
		388/12	2012-05-31	2012-05-31	D	0	Light pollution	Released
		405/06	2006-06-10	2006-06-10	D	0	Light pollution	Released
		435/06	2006-06-19	2006-06-19	D	0	Light pollution	Released
		451/10	2010-07-03	2010-07-03	D	0	Light pollution	Released
		458/08	2008-06-28	2008-06-28	D	0	Light pollution	Released
		486/10	2010-07-17	2010-07-17	D	0	Light pollution	Released
		488/12	2012-06-22	2012-06-27	D	0	Light pollution	Released
		557/09	2009-09-24	2009-09-24	D	0	Light pollution	Released
		558/09	2009-09-24	2009-09-24	D	0	Light pollution	Released
		563/11	2011-09-23	2011-09-23	D	0	Light pollution	Released
		565/13	2013-07-27	2013-07-27	D	0	Light pollution	Released
		567/11	2011-09-24	2011-09-24	D	0	Light pollution	Released
		588/11	2011-10-01	2011-10-01	D	0	Light pollution	Released
		626/09	2009-09-25	2009-09-25	D	0	Light pollution	Released
		650/10	2010-10-02	2010-10-02	D	0	Light pollution	Released
		661/05	2005-09-21	2005-09-22	D	0	Light pollution	Released
		674/05	2005-09-24	2005-09-24	D	0	Light pollution	Released
		681/05	2005-09-25	2005-09-25	D	0	Light pollution	Released
		687/08	2008-09-23	2008-09-23	D	0	Light pollution	Released
		688/12	2012-09-18	2012-09-18	D	0	Light pollution	Released
		689/12	2012-09-19	2012-09-19	D	0	Light pollution	Released
		694/13	2013-09-19	2013-09-19	D	0	Light pollution	Released
		699/03	2003-09-24	2003-09-25	D	0	Light pollution	Released
		705/05	2005-10-03	2005-10-04	D	0	Light pollution	Released
		714/05	2005-10-06	2005-10-07	D	0	Light pollution	Released
		718/08	2008-10-02	2008-10-02	D	0	Light pollution	Released
		719/08	2008-10-02	2008-10-02	D	0	Light pollution	Released
		721/12	2012-10-01	2012-10-01	D	0	Light pollution	Released
		722/05	2005-10-07	2005-10-07	D	0	Light pollution	Released
		728/06	2006-09-20	2006-09-20	D	0	Light pollution	Released
		735/06	2006-09-24	2006-09-24	D	0	Light pollution	Released
		736/06	2006-09-24	2006-09-24	D	0	Light pollution	Released
		752/13	2013-10-05	2013-10-05	D	0	Light pollution	Released
		1583/11	2011-09-25	2011-09-25	H	3	Light pollution	Released
		534/09	2009-09-17	2009-09-17	D	3	Light pollution	Released
		536/11	2011-09-16	2011-09-16	D	3	Light pollution	Released
		544/09	2009-09-21	2009-09-21	D	3	Light pollution	Released
		545/09	2009-09-21	2009-09-21	D	3	Light pollution	Released
		546/09	2009-09-21	2009-09-21	D	3	Light pollution	Released
		553/06	2006-07-22	2006-07-23	D	3	Light pollution	Released
		570/09 B	2009-09-30	2009-09-30	D	3	Light pollution	Released
		603/09	2009-10-13	2009-10-13	D	3	Light pollution	Released
		621/10	2010-09-19	2010-09-19	D	3	Light pollution	Released
		642/10	2010-09-28	2010-09-28	D	3	Light pollution	Released
		644/10	2010-09-29	2010-09-29	D	3	Light pollution	Released
		656/10	2010-10-04	2010-10-04	D	3	Light pollution	Released
		665/03	2003-09-16	2003-09-16	D	3	Light pollution	Released
		666/03	2003-09-16	2003-09-16	D	3	Light pollution	Released
		667/03	2003-09-16	2003-09-16	D	3	Light pollution	Released
		668/08	2008-09-19	2008-09-20	D	3	Light pollution	Released
		672/03	2003-09-18	2003-09-20	D	3	Light pollution	Released
		681/03	2003-09-20	2003-09-20	D	3	Light pollution	Released
		687/03	2003-09-21	2003-09-21	D	3	Light pollution	Released
		687/07	2007-09-17	2007-09-18	D	3	Light pollution	Released
		688/07	2007-09-17	2007-09-18	D	3	Light pollution	Released
		690/03	2003-09-22	2003-09-22	D	3	Light pollution	Released
		692/08	2008-09-25	2008-09-25	D	3	Light pollution	Released
		694/07	2007-09-19	2007-09-19	D	3	Light pollution	Released
		703/03	2003-09-25	2003-09-25	D	3	Light pollution	Released
		709/12	2012-09-26	2012-09-26	D	3	Light pollution	Released
		710/03	2003-09-26	2003-09-27	D	3	Light pollution	Released
		710/05	2005-10-05	2005-10-05	D	3	Light pollution	Released
		711/03	2003-09-26	2003-09-28	D	3	Light pollution	Released
		712/08	2008-09-30	2008-09-30	D	3	Light pollution	Released
		714/03	2003-09-29	2003-09-29	D	3	Light pollution	Released
		715/03	2003-09-29	2003-09-29	D	3	Light pollution	Released
		719/03	2003-09-29	2003-09-29	D	3	Light pollution	Released
		724/07	2007-10-01	2007-10-01	D	3	Light pollution	Released
		731/07	2007-10-03	2007-10-03	D	3	Light pollution	Released
		739/13	2013-09-30	2013-09-30	D	3	Light pollution	Released
		758/06	2006-09-30	2006-09-30	D	3	Light pollution	Released
		789/04	2004-09-15	2004-09-15	D	3	Light pollution	Released
		795/04	2004-09-16	2004-09-16	D	3	Light pollution	Released
		799/04	2004-09-18	2004-09-18	D	3	Light pollution	Released
		803/04	2004-09-19	2004-09-19	D	3	Light pollution	Released
		807/04	2004-09-21	2004-09-21	D	3	Light pollution	Released
		808/04	2004-09-21	2004-09-21	D	3	Light pollution	Released
		812/04	2004-09-23	2004-09-23	D	3	Light pollution	Released
		864/05	2005-09-23	2005-09-23	D	3	Light pollution	Released
		255/06	2006-05-06	2006-05-06	D	4	Light pollution	Released
		257/03	2003-05-24	2003-05-24	D	4	Light pollution	Released
		351/05	2005-06-19	2005-06-19	D	4	Light pollution	Released
		364/05	2005-06-22	2005-06-22	D	4	Light pollution	Released
		365/03	2003-06-24	2003-06-24	D	4	Light pollution	Released
		375/03	2003-06-28	2003-06-28	D	4	Light pollution	Released
		382/07	2007-06-24	2007-06-24	D	4	Light pollution	Released
		400/04	2004-06-10	2004-06-10	D	4	Light pollution	Released
		409/05	2005-07-04	2005-07-04	D	4	Light pollution	Released
		413/05	2005-07-05	2005-07-05	D	4	Light pollution	Released
		417/03	2003-07-06	2003-07-06	D	4	Light pollution	Released
		426/07	2007-07-04	2007-07-04	D	4	Light pollution	Released
		459/13	2013-06-08	2013-06-08	D	4	Light pollution	Released
		463/07	2007-07-14	2007-07-14	D	4	Light pollution	Released
		478/08	2008-07-07	2008-07-07	D	4	Light pollution	Released
		493/06	2006-07-03	2006-07-03	D	4	Light pollution	Released
		496/05	2005-08-02	2005-08-02	D	4	Light pollution	Released
		497/05	2005-08-02	2005-08-02	D	4	Light pollution	Released
		500/05	2005-08-03	2005-08-03	D	4	Light pollution	Released
		534/05	2005-08-11	2005-08-11	D	4	Light pollution	Released
		540/09	2009-09-17	2009-09-18	D	4	Light pollution	Released
		543/06	2006-07-17	2006-07-17	D	4	Light pollution	Released
		569/04	2004-07-14	2004-07-14	D	4	Light pollution	Released
		575/10	2010-08-19	2010-08-19	D	4	Light pollution	Released
		644/07	2007-09-02	2007-09-03	D	4	Light pollution	Released
		698/08	2008-09-27	2008-09-27	D	4	Light pollution	Released
		365/13	2013-06-06	2013-06-06	D	3	Orphaned	Released
		549/09	2009-09-22	2009-09-23	D	3	Orphaned	Released
		550/09	2009-09-22	2009-09-22	D	3	Orphaned	Released
		553/09	2009-09-22	2009-09-22	D	3	Orphaned	Released
		606/05	2005-09-02	2005-09-02	D	3	Orphaned	Released
		634/10	2010-09-24	2010-09-24	D	3	Orphaned	Released
		638/10	2010-09-27	2010-09-27	D	3	Orphaned	Released
		639/10	2010-09-27	2010-09-27	D	3	Orphaned	Released
		672/08	2008-09-20	2008-09-20	D	3	Orphaned	Released
		673/08	2008-09-21	2008-09-22	D	3	Orphaned	Released
		676/13	2013-09-13	2013-09-13	D	3	Orphaned	Released
		678/07	2007-09-15	2007-09-15	D	3	Orphaned	Released
		695/03	2003-09-24	2003-09-25	D	3	Orphaned	Released
		696/03	2003-09-24	2003-09-26	D	3	Orphaned	Released
		700/13	2013-09-21	2013-09-21	D	3	Orphaned	Released
		702/07	2007-09-24	2007-09-24	D	3	Orphaned	Released
		708/08	2008-09-29	2008-09-29	D	3	Orphaned	Released
		709/03	2003-09-26	2003-09-27	D	3	Orphaned	Released
		709/13	2013-09-24	2013-09-24	D	3	Orphaned	Released
		710/08	2008-09-29	2008-09-29	D	3	Orphaned	Released
		714/06	2006-09-14	2006-09-15	D	3	Orphaned	Released
		717/07	2007-09-28	2007-09-28	D	3	Orphaned	Released
		718/06	2006-09-16	2006-09-16	D	3	Orphaned	Released
		718/07	2007-09-28	2007-09-28	D	3	Orphaned	Released
		731/06	2006-09-21	2006-09-21	D	3	Orphaned	Released
		733/08	2008-10-07	2008-10-07	D	3	Orphaned	Released
		734/06	2006-09-23	2006-09-23	D	3	Orphaned	Released
		738/13	2013-09-28	2013-09-28	D	3	Orphaned	Released
		740/13	2013-09-30	2013-09-30	D	3	Orphaned	Released
		741/06	2006-09-25	2006-09-25	D	3	Orphaned	Released
		742/13	2013-10-01	2013-10-01	D	3	Orphaned	Released
		756/13	2013-10-04	2013-10-04	D	3	Orphaned	Released
		359/10	2010-06-04	2010-06-09	D	4	Orphaned	Released
		543/07	2007-08-03	2007-08-03	D	0	Unknown	Released
		550/11	2011-09-21	2011-09-21	D	0	Unknown	Released
		555/12	2012-07-13	2012-07-13	D	0	Unknown	Released
		716/08	2008-10-01	2008-10-01	D	0	Unknown	Released
		749/06	2006-09-28	2006-09-28	D	0	Unknown	Released
		773/13	2013-10-16	2013-10-17	D	0	Unknown	Released
		271/11	2011-06-06	2011-06-06	D	4	Unknown	Released
		405/08	2008-06-10	2008-06-10	D	0	Metabolic/ Nutritional disorder	Released
		582/10	2010-08-26	2010-08-27	D	4	Other causes	Released
		730/03	2003-12-02	2003-10-02	D	3	Other causes	Released
		434/11	2011-07-19	2011-07-19	D	0	Other traumas	Released
		448/11	2011-07-25	2011-07-25	D	0	Other traumas	Released
		490/12	2012-06-23	2012-06-24	D	0	Other traumas	Released
		1457/03			D	3	Other traumas	Released
		551/11	2011-09-22	2011-09-22	D	3	Other traumas	Released
		571/09 A	2009-09-30	2009-09-30	D	3	Other traumas	Released
		640/05	2005-09-13	2005-09-13	D	3	Other traumas	Released
		640/10	2010-09-28	2010-09-28	D	3	Other traumas	Released
		648/10	2010-10-01	2010-10-01	D	3	Other traumas	Released
		674/03	2003-09-19	2003-09-19	D	3	Other traumas	Released
		757/13	2013-10-07	2013-10-07	D	3	Other traumas	Released
		357/07	2007-06-18	2007-06-19	D	4	Other traumas	Released
		508/12	2012-06-27	2012-06-28	D	4	Other traumas	Released
		565/04	2004-07-14	2004-07-14	D	4	Other traumas	Released
		723/06	2006-09-18	2006-09-19	D	3	Orphaned	Died
		721/07	2007-09-30	2007-10-01	D	3	Unknown	Died
		717/13	2013-09-26	2013-09-27	D	3	Other traumas	Died
		733/03	2003-10-03	2003-10-06	D	3	Other traumas	Died
		829/04	2004-09-30	2004-10-01	D	3	Other traumas	Died
	Puffinus baroli	544/11	2011-09-19	2011-09-19	D	0	Light pollution	Released
		623/07	2007-08-28	2007-08-28	D	0	Light pollution	Released
		367/10	2010-06-10	2010-06-10	D	3	Light pollution	Released
		512/11	2011-09-02	2011-09-02	D	3	Light pollution	Released
		613/10	2010-09-16	2010-09-16	D	3	Light pollution	Released
		680/13	2013-09-14	2013-09-14	D	3	Light pollution	Released
		673/13	2013-09-09	2013-09-09	D	4	Light pollution	Released
		267/10	2010-05-16	2010-05-16	D	3	Orphaned	Released
		283/03	2003-06-01	2003-06-02	D	3	Other traumas	Released
		539/11	2011-09-18	2011-09-19	D	0	Metabolic/ Nutritional disorder	Died
	Puffinus puffinus	525/09	2009-09-13	2009-09-13	D	0	Light pollution	Released
		682/05	2005-09-26	2005-09-26	D	0	Light pollution	Released
		1506/05	2005-11-03	2005-11-03	D	3	Light pollution	Released
		533/09	2009-09-17	2009-09-17	D	3	Light pollution	Released
		593/09	2009-10-09	2009-10-09	D	3	Light pollution	Released
		792/04	2004-09-15	2004-09-15	D	3	Light pollution	Released
		801/04	2004-09-17	2004-09-17	D	3	Light pollution	Released
		770/04	2004-09-09	2004-09-09	D	4	Unknown	Released
		732/06	2006-09-21	2006-09-21	D	3	Other traumas	Released
		657/05	2005-09-20		D	4	Unknown	Died
		669/08	2008-09-20	2008-09-21	D	4	Other traumas	Died
	Ardenna gravis	804/12	2012-11-16	2012-11-16	D	0	Other traumas	Euthanized
		818/12	2012-11-26	2012-11-26	D	0	Light pollution	Released
		666/09	2009-11-14	2009-11-14	D	3	Light pollution	Released
		813/12	2012-11-22	2012-11-22	D	3	Light pollution	Released
		1573/05	2005-11-23	2005-11-23	M	4	Light pollution	Released
		665/09	2009-10-22	2009-10-22	D	3	Orphaned	Released
		667/09	2009-11-17	2009-11-17	D	3	Orphaned	Released
	Fulmarus glacialis	743/07	2007-10-05	2007-10-10	D	0	Unknown	Released
	Oceanodroma leucorhoa	1282/13	2013-12-17	2013-12-17	D	0	Crude oil	Euthanized
		824/06	2006-10-24	2006-10-24	D	0	Crude oil	Euthanized
		748/05	2005-10-15	2005-10-15	D	0	Other traumas	Euthanized
		816/13	2013-10-28	2013-10-28	D	3	Other traumas	Euthanized
		1233/13	2013-12-02	2013-12-02	D	0	Crude oil	Admitted dead
		848/12	2012-12-14	2012-12-14	D	0	Other traumas	Admitted dead
		008/08	2008-01-05	2008-01-05	D	0	Light pollution	Released
		009/08	2008-01-08	2008-01-08	D	0	Light pollution	Released
		029/11	2011-01-26	2011-01-26	D	0	Light pollution	Released
		036/11	2011-01-28	2011-01-28	D	0	Light pollution	Released
		129/12	2012-03-24	2012-03-24	D	0	Light pollution	Released
		1420/03	2003-10-22	2003-10-22	D	0	Light pollution	Released
		145/13	2013-04-05	2013-04-05	D	0	Light pollution	Released
		1490/03	2003-11-24	2003-11-24	D	0	Light pollution	Released
		1499/03	2003-11-28	2003-11-28	D	0	Light pollution	Released
		1509/07	2007-11-25	2007-11-25	D	0	Light pollution	Released
		1520/03	2003-12-17	2003-12-17	D	0	Light pollution	Released
		1533/04	2004-12-03	2004-12-03	D	0	Light pollution	Released
		1534/04	2004-12-04	2004-12-04	D	0	Light pollution	Released
		1536/04	2004-12-04	2004-12-04	D	0	Light pollution	Released
		1546/04	2004-12-11	2004-12-11	D	0	Light pollution	Released
		1550/04	2004-12-13	2004-12-13	D	0	Light pollution	Released
		1600/11	2011-12-20	2011-12-20	D	0	Light pollution	Released
		1700/04	2004-10-21	2004-10-21	D	0	Light pollution	Released
		1730/04	2004-10-31	2004-10-31	D	0	Light pollution	Released
		1818/08	2008-11-29	2008-11-29	D	0	Light pollution	Released
		1836/08	2008-12-09	2008-12-09	D	0	Light pollution	Released
		2030/08	2008-12-15	2008-12-15	D	0	Light pollution	Released
		362/12	2012-05-28	2012-05-28	D	0	Light pollution	Released
		40/07	2007-01-31	2007-01-31	D	0	Light pollution	Released
		64/07	2007-02-12	2007-02-12	D	0	Light pollution	Released
		676/09	2009-11-23	2009-11-23	D	0	Light pollution	Released
		700/10	2010-11-01	2010-11-01	D	0	Light pollution	Released
		71/08	2008-02-15	2008-02-15	D	0	Light pollution	Released
		717/10	2010-11-09	2010-11-09	D	0	Light pollution	Released
		741/10	2010-11-19	2010-11-19	D	0	Light pollution	Released
		753/10	2010-11-29	2010-11-30	D	0	Light pollution	Released
		760/10	2010-12-02	2010-12-02	D	0	Light pollution	Released
		762/10	2010-12-03	2010-12-03	D	0	Light pollution	Released
		765/03	2003-10-18	2003-10-18	D	0	Light pollution	Released
		767/03	2003-10-19	2003-10-20	D	0	Light pollution	Released
		77/09	2009-03-04	2009-03-04	D	0	Light pollution	Released
		771/10	2010-12-14	2010-12-14	D	0	Light pollution	Released
		773/07	2007-10-20	2007-10-20	D	0	Light pollution	Released
		783/08	2008-10-23	2008-10-23	D	0	Light pollution	Released
		785/12	2012-11-07	2012-11-07	D	0	Light pollution	Released
		786/12	2012-11-07	2012-11-07	D	0	Light pollution	Released
		787/08 A	2008-10-25	2008-10-25	D	0	Light pollution	Released
		789/07	2007-11-01	2007-11-01	D	0	Light pollution	Released
		803/06	2006-10-17	2006-10-17	D	0	Light pollution	Released
		85/03	2003-02-25	2003-02-25	D	0	Light pollution	Released
		851/13	2013-10-31	2013-10-31	D	0	Light pollution	Released
		881/06	2006-11-24	2006-11-24	D	0	Light pollution	Released
		884/06	2006-11-27	2006-11-27	D	0	Light pollution	Released
		885/06	2006-11-27	2006-11-27	D	0	Light pollution	Released
		889/06	2006-11-27	2006-11-27	D	0	Light pollution	Released
		907/13	2013-11-04	2013-11-04	D	0	Light pollution	Released
		93/13	2013-03-09	2013-03-09	D	0	Light pollution	Released
		94/13	2013-03-10	2013-03-10	D	0	Light pollution	Released
		1225/13	2013-11-28	2013-11-28	D	3	Light pollution	Released
		1424/03	2003-10-24	2003-10-24	D	3	Light pollution	Released
		1429/03	2003-10-26	2003-10-26	D	3	Light pollution	Released
		1469/03	2003-11-11	2003-11-11	D	3	Light pollution	Released
		1488/12	2012-12-19	2012-12-19	D	3	Light pollution	Released
		1823/08	2008-12-01	2008-12-01	D	3	Light pollution	Released
		2061/08	2008-12-30	2008-12-30	D	3	Light pollution	Released
		2063/08	2008-12-30	2008-12-30	D	3	Light pollution	Released
		625/09 B	2009-10-21	2009-10-21	D	3	Light pollution	Released
		666/10	2010-10-11	2010-10-11	D	3	Light pollution	Released
		688/03	2003-09-02	2003-09-02	D	3	Light pollution	Released
		803/12	2012-11-14	2012-11-14	D	3	Light pollution	Released
		010/04	2004-01-15	2004-01-15	D	4	Light pollution	Released
		015/04	2004-01-18	2004-01-19	D	4	Light pollution	Released
		029/06	2006-01-28	2006-01-28	D	4	Light pollution	Released
		105/13	2013-03-18	2013-03-18	D	4	Light pollution	Released
		51/05	2005-02-02	2005-02-02	D	4	Light pollution	Released
		62/05	2005-02-08	2005-02-08	D	4	Light pollution	Released
		63/09	2009-02-18	2009-02-18	D	4	Light pollution	Released
		728/05	2005-10-09	2005-10-10	D	4	Light pollution	Released
		796/12	2012-11-10	2012-11-10	D	4	Light pollution	Released
		89/05	2005-03-02	2005-03-02	D	4	Light pollution	Released
		831/06	2006-10-28	2006-10-29	D	0	Crude oil	Released
		1208/13	2013-11-25	2013-11-25	D	3	Orphaned	Released
		1209/13	2013-11-25	2013-11-25	D	3	Orphaned	Released
		1215/13	2013-11-26	2013-11-27	D	3	Orphaned	Released
		1216/13	2013-11-26	2013-11-27	D	3	Orphaned	Released
		1218/13	2013-11-27	2013-11-27	D	3	Orphaned	Released
		750/13	2013-10-04	2013-10-04	D	3	Orphaned	Released
		1573/11	2011-11-22	2011-11-22	D	0	Unknown	Released
		1732/04	2004-11-03	2004-11-03	D	0	Unknown	Released
		179/08	2008-04-10	2008-04-10	D	0	Unknown	Released
		2029/08	2008-12-15	2008-12-15	D	0	Unknown	Released
		766/10	2010-12-09	2010-12-09	D	0	Unknown	Released
		772/05	2005-10-22	2005-10-22	D	0	Unknown	Released
		795/05	2005-10-31	2005-11-01	D	0	Unknown	Released
		853/06	2006-11-09	2006-11-09	D	0	Unknown	Released
		857/06	2006-11-12	2006-11-12	D	0	Unknown	Released
		863/06	2006-11-14	2006-11-14	D	0	Unknown	Released
		871/06	2006-11-17	2006-11-17	D	0	Unknown	Released
		894/06	2006-11-30	2006-11-30	D	0	Unknown	Released
		1607/05	2005-11-30	2005-12-01	D	3	Unknown	Released
		1825/08	2008-12-03	2008-12-03	D	3	Unknown	Released
		676/10	2010-10-14	2010-10-15	D	3	Unknown	Released
		024/06	2006-01-25	2006-01-25	D	4	Unknown	Released
		025/06	2006-01-25	2006-01-25	D	4	Unknown	Released
		660/10	2010-10-07	2010-10-07	D	4	Unknown	Released
		80/12	2012-02-24	2012-02-24	D	4	Unknown	Released
		672/10	2010-10-13	2010-10-13	D	3	Other causes	Released
		776/07	2007-10-22	2007-10-22	D	0	Other causes	Released
		1532/04	2004-12-03	2004-12-03	D	0	Other traumas	Released
		739/10	2010-11-17	2010-11-17	D	0	Other traumas	Released
		737/05	2005-10-13	2005-10-13	D	2	Other traumas	Released
		1114/09 A	2009-12-23	2009-12-25	D	3	Other traumas	Released
		1577/05	2005-11-23	2005-11-24	D	3	Other traumas	Released
		760/08	2008-10-16	2008-10-16	D	3	Other traumas	Released
		802/12	2012-11-14	2012-11-14	D	3	Other traumas	Released
		809/12	2012-11-19	2012-11-19	D	3	Other traumas	Released
		024/12	2012-01-18	2012-01-19	D	4	Other traumas	Released
		61/13	2013-02-19	2013-02-20	D	4	Other traumas	Released
		54/08	2008-02-04	2008-02-04	D	5	Other traumas	Released
		1112/09			D	0	Unknown	Died
		757/10	2010-11-30	2010-12-01	D	0	Unknown	Died
		767/12	2012-11-02	2012-11-04	D	0	Unknown	Died
		1508/07	2007-11-24	2007-11-24	D	0	Metabolic/ Nutritional disorder	Died
		1550/11	2011-11-04	2011-11-04	D	0	Metabolic/ Nutritional disorder	Died
		62/13	2013-02-20	2013-02-20	D	0	Metabolic/ Nutritional disorder	Died
		879/06	2006-11-22	2006-11-23	D	0	Metabolic/ Nutritional disorder	Died
		1605/05	2005-11-30	2005-11-30	D	0	Other traumas	Died
	Oceanodroma castro	106/07	2007-03-15	2007-03-16	D	4	Metabolic/ Nutritional disorder	Euthanized
		1721/04	2004-10-27	2004-10-27	D	0	Light pollution	Released
		461/11	2011-08-01	2011-08-01	D	0	Light pollution	Released
		55/10	2010-02-13	2010-02-13	D	0	Light pollution	Released
		57/10	2010-02-15	2010-02-15	D	0	Light pollution	Released
		747/03	2003-10-10	2003-10-10	D	0	Light pollution	Released
		761/10	2010-12-02	2010-12-02	D	0	Light pollution	Released
		773/05	2005-10-22	2005-10-22	D	0	Light pollution	Released
		83/06	2006-03-02	2006-03-02	D	0	Light pollution	Released
		1481/07	2007-11-11	2007-11-11	D	3	Light pollution	Released
		761/12	2012-10-29	2012-10-29	D	3	Light pollution	Released
		817/08	2008-11-03	2008-11-03	D	3	Light pollution	Released
		90/03	2003-02-26	2003-02-26	D	4	Light pollution	Released
		109/13	2013-03-20	2013-03-20	D	5	Light pollution	Released
		1514/04	2004-11-23	2004-11-23	D	2	Other traumas	Released
		756/10	2010-11-30	2010-11-30	D	0	Metabolic/ Nutritional disorder	Died
	Hydrobates pelagicus pelagicus	2047/08	2008-12-18	2008-12-18	D	0	Crude oil	Euthanized
		320/06	2006-05-19	2006-05-19	D	0	Light pollution	Released
		754/13	2013-10-06	2013-10-06	D	0	Light pollution	Released
		731/03	2003-10-03	2003-10-03	D	3	Light pollution	Released
		322/04	2004-05-22	2004-05-22	D	4	Light pollution	Released
		400/10	2010-06-21	2010-06-21	D	4	Other traumas	Released
	Pelagodroma marina hypoleuca	330/12	2012-05-18	2012-05-18	D	0	Crude oil	Euthanized
		36/06	2006-02-05	2006-02-05	D	4	Crude oil	Euthanized
		572/07	2007-08-12	2007-08-14	D	0	Unknown	Euthanized
		719/05	2005-10-07	2005-10-07	D	2	Metabolic/ Nutritional disorder	Euthanized
		641/06	2006-08-16	2006-08-16	D	0	Other causes	Euthanized
		331/12	2012-05-18	2012-05-18	D	0	Other traumas	Euthanized
		392/09	2009-07-21	2009-07-23	D	0	Other traumas	Euthanized
		45/13	2013-02-07	2013-02-07	D	0	Other traumas	Euthanized
		162/07	2007-04-11	2007-04-11	D	4	Other traumas	Euthanized
		188/06	2006-04-07	2006-04-07	D	4	Other traumas	Euthanized
		019/09	2009-01-20	2009-01-20	D	0	Other traumas	Admitted dead
		028/09	2009-01-27	2009-01-27	D	0	Light pollution	Released
		032/11	2011-01-27	2011-01-27	D	0	Light pollution	Released
		109/09	2009-03-24	2009-03-24	D	0	Light pollution	Released
		110/12	2012-03-12	2012-03-12	D	0	Light pollution	Released
		1207/13	2013-11-24	2013-11-24	D	0	Light pollution	Released
		121/06	2006-03-21	2006-03-21	D	0	Light pollution	Released
		140/07	2007-04-05	2007-04-05	D	0	Light pollution	Released
		147/11	2011-04-24	2011-04-24	D	0	Light pollution	Released
		188/09	2009-05-06	2009-05-06	D	0	Light pollution	Released
		222/06	2006-04-23	2006-04-23	D	0	Light pollution	Released
		251/06	2006-05-03	2006-05-03	D	0	Light pollution	Released
		257/06	2006-05-06	2006-05-06	D	0	Light pollution	Released
		260/13	2013-05-10	2013-05-10	D	0	Light pollution	Released
		277/12	2012-05-09	2012-05-09	D	0	Light pollution	Released
		283/05	2005-06-04	2005-06-05	D	0	Light pollution	Released
		293/09	2009-06-13	2009-06-13	D	0	Light pollution	Released
		311/09	2009-06-20	2009-06-20	D	0	Light pollution	Released
		312/09	2009-06-20	2009-06-20	D	0	Light pollution	Released
		32/03	2003-01-26	2003-01-26	D	0	Light pollution	Released
		33/04	2004-01-29	2004-01-29	D	0	Light pollution	Released
		330/07	2007-06-11	2007-06-11	D	0	Light pollution	Released
		339/09	2009-06-28	2009-06-28	D	0	Light pollution	Released
		34/04	2004-01-30	2004-01-30	D	0	Light pollution	Released
		351/08	2008-05-25	2008-05-25	D	0	Light pollution	Released
		383/06	2006-06-04	2006-06-04	D	0	Light pollution	Released
		404/05	2005-07-02	2005-07-02	D	0	Light pollution	Released
		423/12	2012-06-08	2012-06-08	D	0	Light pollution	Released
		433/06 A	2006-06-17	2006-06-17	D	0	Light pollution	Released
		452/10	2010-07-04	2010-07-04	D	0	Light pollution	Released
		455/11	2011-07-30	2011-07-30	D	0	Light pollution	Released
		458/12	2012-06-16	2012-06-16	D	0	Light pollution	Released
		478/11	2011-08-23	2011-08-23	D	0	Light pollution	Released
		482/05	2005-07-28	2005-07-28	D	0	Light pollution	Released
		49/08	2008-02-02	2008-02-02	D	0	Light pollution	Released
		491/11	2011-08-19	2011-08-19	D	0	Light pollution	Released
		511/11	2011-09-01	2011-09-01	D	0	Light pollution	Released
		54/07	2007-02-08	2007-02-08	D	0	Light pollution	Released
		573/13	2013-07-29	2013-07-29	D	0	Light pollution	Released
		574/10	2010-08-18	2010-08-18	D	0	Light pollution	Released
		600/12	2012-07-30	2012-07-30	D	0	Light pollution	Released
		623/13	2013-08-18	2013-08-18	D	0	Light pollution	Released
		646/06	2006-08-18	2006-08-18	D	0	Light pollution	Released
		646/13	2013-08-27	2013-08-27	D	0	Light pollution	Released
		650/08	2008-09-09	2008-09-10	D	0	Light pollution	Released
		71/11	2011-02-25	2011-02-25	D	0	Light pollution	Released
		72/11	2011-02-25	2011-02-25	D	0	Light pollution	Released
		73/11	2011-02-25	2011-02-25	D	0	Light pollution	Released
		74/11	2011-02-26	2011-02-26	D	0	Light pollution	Released
		771/06	2006-10-04	2006-10-05	D	0	Light pollution	Released
		787/12	2012-11-08	2012-11-08	D	0	Light pollution	Released
		804/13	2013-10-26	2013-10-26	D	0	Light pollution	Released
		91/08	2008-02-23	2008-02-23	D	0	Light pollution	Released
		91/12	2012-02-27	2012-02-27	D	0	Light pollution	Released
		398/05	2005-07-01	2005-07-01	D	2	Light pollution	Released
		397/08	2008-06-09	2008-06-09	D	3	Light pollution	Released
		436/04	2004-06-18	2004-06-18	D	3	Light pollution	Released
		439/08	2008-06-20	2008-06-20	D	3	Light pollution	Released
		440/04	2004-06-19	2004-06-19	D	3	Light pollution	Released
		473/06	2006-06-28	2006-06-28	D	3	Light pollution	Released
		502/04	2004-07-04	2004-07-04	D	3	Light pollution	Released
		586/04	2004-07-20	2004-07-20	D	3	Light pollution	Released
		665/04	2004-08-09	2004-08-09	D	3	Light pollution	Released
		666/04	2004-08-09	2004-08-09	D	3	Light pollution	Released
		693/05 A	2005-09-28	2005-09-28	D	3	Light pollution	Released
		699/08	2008-09-28	2008-09-29	D	3	Light pollution	Released
		767/05	2005-10-21	2005-10-21	D	3	Light pollution	Released
		004/08	2008-01-04	2008-01-04	D	4	Light pollution	Released
		029/04	2004-01-28	2004-01-28	D	4	Light pollution	Released
		106/08	2008-03-04	2008-03-04	D	4	Light pollution	Released
		109/04	2004-03-13	2004-03-13	D	4	Light pollution	Released
		132/04	2004-03-25	2004-03-25	D	4	Light pollution	Released
		144/07	2007-04-06	2007-04-06	D	4	Light pollution	Released
		170/03	2003-04-25	2003-04-25	D	4	Light pollution	Released
		170/11	2011-05-06	2011-05-06	D	4	Light pollution	Released
		172/03	2003-04-25	2003-04-25	D	4	Light pollution	Released
		177/05	2005-04-27	2005-04-27	D	4	Light pollution	Released
		180/03	2003-04-28	2003-04-28	D	4	Light pollution	Released
		190/07	2007-04-24	2007-04-24	D	4	Light pollution	Released
		196/09 B	2009-05-11	2009-05-11	D	4	Light pollution	Released
		210/08	2008-04-23	2008-04-23	D	4	Light pollution	Released
		215/07	2007-05-07	2007-05-07	D	4	Light pollution	Released
		267/13	2013-05-13	2013-05-13	D	4	Light pollution	Released
		301/07	2007-06-03	2007-06-03	D	4	Light pollution	Released
		310/04	2004-05-20	2004-05-20	D	4	Light pollution	Released
		311/04	2004-05-20	2004-05-20	D	4	Light pollution	Released
		33/06	2006-01-31	2006-01-31	D	4	Light pollution	Released
		346/04	2004-05-28	2004-05-28	D	4	Light pollution	Released
		359/03	2003-06-23	2003-06-23	D	4	Light pollution	Released
		365/05	2005-06-23	2005-06-23	D	4	Light pollution	Released
		375/13	2013-06-10	2013-06-10	D	4	Light pollution	Released
		408/04	2004-06-11	2004-06-11	D	4	Light pollution	Released
		423/13	2013-06-21	2013-06-21	D	4	Light pollution	Released
		429/09	2009-08-05	2009-08-05	D	4	Light pollution	Released
		431/07	2007-07-05	2007-07-05	D	4	Light pollution	Released
		456/13	2013-07-05	2013-07-05	D	4	Light pollution	Released
		462/09	2009-08-17	2009-08-17	D	4	Light pollution	Released
		475/05	2005-07-27	2005-07-27	D	4	Light pollution	Released
		49/04	2004-02-11	2004-02-11	D	4	Light pollution	Released
		50/04	2004-02-11	2004-02-11	D	4	Light pollution	Released
		51/04	2004-02-11	2004-02-11	D	4	Light pollution	Released
		52/04	2004-02-11	2004-02-11	D	4	Light pollution	Released
		53/04	2004-02-11	2004-02-12	D	4	Light pollution	Released
		53/08	2008-02-04	2008-02-04	D	4	Light pollution	Released
		54/04	2004-02-12	2004-02-12	D	4	Light pollution	Released
		543/09	2009-09-19	2009-09-19	D	4	Light pollution	Released
		55/04	2004-02-12	2004-02-12	D	4	Light pollution	Released
		558/08	2008-08-06	2008-08-06	D	4	Light pollution	Released
		57/04	2004-02-13	2004-02-13	D	4	Light pollution	Released
		625/10	2010-09-20	2010-09-20	D	4	Light pollution	Released
		632/06	2006-08-14	2006-08-15	D	4	Light pollution	Released
		75/04	2004-02-21	2004-02-21	D	4	Light pollution	Released
		87/03	2003-02-25	2003-02-25	D	4	Light pollution	Released
		637/08	2008-09-03	2008-09-03	D	3	Orphaned	Released
		673/07	2007-09-14	2007-09-14	D	3	Orphaned	Released
		742/08	2008-10-11	2008-10-11	D	3	Orphaned	Released
		115/07	2007-03-24	2007-03-25	D	0	Unknown	Released
		175/06	2006-04-05	2006-04-05	D	0	Unknown	Released
		249/06	2006-05-03	2006-05-03	D	0	Unknown	Released
		70/11	2011-02-25	2011-02-25	D	0	Unknown	Released
		114/09	2009-03-27	2009-03-27	D	4	Unknown	Released
		476/05	2005-07-27	2005-07-27	D	4	Unknown	Released
		488/09	2009-08-27	2009-08-28	D	4	Unknown	Released
		246/09	2009-06-01	2009-06-01	D	0	Metabolic/ Nutritional disorder	Released
		148/09	2009-04-16	2009-04-16	D	4	Metabolic/ Nutritional disorder	Released
		262/10	2010-05-13	2010-05-14	D	4	Other causes	Released
		79/06	2006-03-02	2006-03-02	D	0	Other causes	Released
		294/06	2006-05-14	2006-05-14	D	0	Other traumas	Released
		60/07	2007-02-09	2007-02-09	D	0	Other traumas	Released
		465/06	2006-06-26	2006-06-27	D	2	Other traumas	Released
		797/04	2004-09-17	2004-09-17	D	3	Other traumas	Released
		120/11	2011-04-05	2011-04-05	D	4	Other traumas	Released
		175/07	2007-04-17	2007-04-18	D	4	Other traumas	Released
		355/13	2013-06-04	2013-06-04	D	4	Other traumas	Released
		56/04	2004-02-12	2004-02-13	D	4	Other traumas	Released
		654/08	2008-09-11	2008-09-11	D	0	Other traumas	Released
		427/06	2006-06-16	2006-06-16	D	0	Other traumas	Released
		606/07	2007-08-20	2007-08-20	D	4	Light pollution	Died
		428/03	2003-07-09	2003-07-10	D	4	Crude oil	Died
		299/06	2006-05-16	2006-05-17	D	0	Metabolic/ Nutritional disorder	Died
		394/13	2013-06-13	2013-06-13	D	0	Metabolic/ Nutritional disorder	Died
		680/04	2004-08-11	2004-08-12	D	3	Metabolic/ Nutritional disorder	Died
		1644/05	2005-10-20	2005-10-21	D	0	Other traumas	Died
		470/05	2005-07-26	2005-07-27	D	3	Other traumas	Died
		132/03	2003-04-11	2003-04-11	D	4	Other traumas	Died
		306/04	2004-05-19	2004-05-21	D	4	Other traumas	Died
		397/04	2004-06-09	2004-06-11	D	4	Other traumas	Died
		47/05	2005-02-01	2005-02-01	D	4	Other traumas	Died
Suliformes	Morus bassanus	804/06	2006-10-18	2006-10-20	D	4	Metabolic/ Nutritional disorder	Euthanized
		322/13	2013-05-24	2013-05-31	D	8	Metabolic/ Nutritional disorder	Euthanized
		439/07	2007-07-07	2007-07-09	D	0	Other traumas	Euthanized
		1569/05	2005-11-18	2005-11-18	H	3	Metabolic/ Nutritional disorder	Admitted dead
		1684/04	2004-11-10	2004-12-03	D	3	Fishing gear	Released
		585/09	2009-10-05	2009-10-07	D	3	Fishing gear	Released
		48/05	2005-02-01	2005-03-14	D	4	Crude oil	Released
		96/05	2005-03-09	2005-03-30	D	5	Crude oil	Released
		94/05	2005-03-08	2005-03-30	D	7	Crude oil	Released
		015/03	2003-01-10	2003-03-04	D	8	Crude oil	Released
		025/03	2003-01-18	2003-03-06	D	10	Crude oil	Released
		1807/08	2008-11-20	2008-12-03	D	3	Orphaned	Released
		107/07	2007-03-17	2007-04-17	D	0	Unknown	Released
		437/11	2011-07-20	2011-08-02	D	5	Unknown	Released
		810/08	2008-10-31	2008-11-07	D	3	Metabolic/ Nutritional disorder	Released
		031/04	2004-01-28	2004-02-27	D	7	Metabolic/ Nutritional disorder	Released
		579/08	2008-08-14	2008-08-28	D	3	Metabolic/ Nutritional disorder	Released
		757/08	2008-10-16	2008-11-07	D	3	Metabolic/ Nutritional disorder	Released
		675/13	2013-09-11	2013-09-18	D	4	Metabolic/ Nutritional disorder	Released
		41/06	2006-02-07	2006-02-08	D	12	Other causes	Released
		119/03	2003-03-27	2003-05-06	D	10	Other causes	Released
		1462/03	2003-11-07	2003-11-07	D	3	Fishing gear	Died
		772/12	2012-11-05	2012-11-05	D	4	Fishing gear	Died
		006/05	2005-01-05	2005-01-07	D	4	Crude oil	Died
		1486/03	2003-11-21	2003-11-23	D	3	Orphaned	Died
		449/08	2008-06-24	2008-07-09	D	4	Unknown	Died
		165/09	2009-04-23	2009-07-10	D	5	Unknown	Died
		680/10	2010-10-18	2010-10-20	D	0	Metabolic/ Nutritional disorder	Died
		740/10	2010-11-18	2010-11-19	D	0	Metabolic/ Nutritional disorder	Died
		012/07	2007-01-09	2007-01-10	D	3	Metabolic/ Nutritional disorder	Died
		1517/07	2007-12-01	2007-12-02	D	3	Metabolic/ Nutritional disorder	Died
		1584/11	2011-11-28	2011-11-29	D	3	Metabolic/ Nutritional disorder	Died
		652/09	2009-11-07	2009-11-07	D	3	Metabolic/ Nutritional disorder	Died
		1558/11	2011-11-10	2011-12-03	D	0	Metabolic/ Nutritional disorder	Died
		300/05	2005-06-08	2005-06-09	D	0	Metabolic/ Nutritional disorder	Died
		784/12	2012-11-07	2012-11-09	D	0	Metabolic/ Nutritional disorder	Died
		1564/05	2005-11-16	2005-11-17	D	3	Metabolic/ Nutritional disorder	Died
		602/09	2009-10-13	2009-10-16	D	3	Metabolic/ Nutritional disorder	Died
		673/10	2010-10-13	2010-10-16	D	3	Metabolic/ Nutritional disorder	Died
		716/05	2005-10-07	2005-10-08	D	3	Metabolic/ Nutritional disorder	Died
		766/12	2012-11-02	2012-11-03	D	3	Metabolic/ Nutritional disorder	Died
		776/12	2012-11-05	2012-11-07	D	3	Metabolic/ Nutritional disorder	Died
		778/12	2012-11-05	2012-11-09	D	3	Metabolic/ Nutritional disorder	Died
		800/12	2012-11-13	2012-11-15	D	3	Metabolic/ Nutritional disorder	Died
		763/12	2012-10-31	2012-11-06	D	4	Metabolic/ Nutritional disorder	Died
		775/12	2012-11-05	2012-11-06	D	4	Metabolic/ Nutritional disorder	Died
		276/12	2012-05-09	2012-05-11	D	5	Metabolic/ Nutritional disorder	Died
		777/12	2012-11-05	2012-11-07	D	5	Metabolic/ Nutritional disorder	Died
		195/13	2013-04-21	2013-05-01	D	7	Metabolic/ Nutritional disorder	Died
		864/06	2006-11-14	2006-11-14	D	0	Other causes	Died
		1278/13	2013-12-16	2013-12-19	D	3	Other traumas	Died
		762/12	2012-10-30	2012-11-06	D	3	Other traumas	Died
	Phalacrocorax aristotelis	770/13	2013-10-13	2013-10-21	D	3	Unknown	Released
Charadriiformes	Larus fuscus	1495/03	2003-11-25	2003-12-16	D	4	Fishing gear	Euthanized
		683/09	2009-11-30	2009-11-30	D	0	Unknown	Euthanized
		011/10	2010-01-08	2010-01-08	D	4	Poisoning/ Intoxication	Euthanized
		627/03	2003-09-01	2003-09-01	D	3	Other traumas	Euthanized
		109/03	2003-03-17		D	3	Orphaned	Released
		636/03	2003-09-03	2003-09-09	D	3	Unknown	Released
		009/03	2003-01-08	2003-01-10	D	4	Unknown	Released
		1286/13	2013-12-19		D	0	Poisoning/ Intoxication	Released
		636/09	2009-10-27		D	0	Poisoning/ Intoxication	Released
		73/10	2010-02-24		D	0	Poisoning/ Intoxication	Released
		1500/03	2003-11-30	2003-12-11	D	3	Poisoning/ Intoxication	Released
		606/03	2003-08-22	2003-08-25	D	3	Poisoning/ Intoxication	Released
		634/03	2003-09-03	2003-09-06	D	3	Poisoning/ Intoxication	Released
		1284/13	2013-12-18		D	4	Poisoning/ Intoxication	Released
		35/03	2003-01-28	2003-02-05	D	4	Poisoning/ Intoxication	Released
		37/04	2004-02-03	2004-02-11	D	4	Poisoning/ Intoxication	Released
		64/03	2003-02-21	2003-03-10	D	4	Poisoning/ Intoxication	Released
		67/03	2003-02-21	2003-03-13	D	4	Poisoning/ Intoxication	Released
		80/10	2010-03-02	2010-03-09	D	4	Poisoning/ Intoxication	Released
		108/10	2010-03-17	2010-03-27	D	0	Poisoning/ Intoxication	Died
		1287/13	2013-12-18	2013-12-19	D	0	Poisoning/ Intoxication	Died
		671/04	2004-08-10	2004-08-10	D	3	Poisoning/ Intoxication	Died
		65/03	2003-02-21	2003-02-22	D	4	Poisoning/ Intoxication	Died
		794/13	2013-10-24	2013-11-02	D	4	Poisoning/ Intoxication	Died
	Larus michahellis	1505/07	2007-11-22	2007-11-27	D	0	Fishing gear	Euthanized
		1511/07	2007-11-26	2007-11-26	D	0	Fishing gear	Euthanized
		600/13	2013-08-06	2013-08-06	D	0	Fishing gear	Euthanized
		617/11	2011-10-19	2011-10-19	D	0	Fishing gear	Euthanized
		618/11	2011-10-19	2011-10-20	D	0	Fishing gear	Euthanized
		699/07	2007-09-22	2007-09-22	D	0	Fishing gear	Euthanized
		746/07	2007-10-07	2007-10-07	D	0	Fishing gear	Euthanized
		760/06	2006-09-30	2006-10-02	D	0	Fishing gear	Euthanized
		78/04	2004-02-24	2004-03-08	D	0	Fishing gear	Euthanized
		78/06	2006-03-01	2006-03-01	D	0	Fishing gear	Euthanized
		788/13	2013-10-21	2013-10-21	D	0	Fishing gear	Euthanized
		88/13	2013-03-07	2013-03-07	D	0	Fishing gear	Euthanized
		1452/03	2003-11-02	2003-11-04	D	3	Fishing gear	Euthanized
		433/11	2011-07-18	2011-07-18	D	3	Fishing gear	Euthanized
		554/05	2005-08-17	2005-09-11	D	3	Fishing gear	Euthanized
		601/06	2006-08-06	2006-08-07	D	3	Fishing gear	Euthanized
		764/04	2004-09-05	2004-09-09	D	3	Fishing gear	Euthanized
		803/08	2008-10-27	2008-10-27	D	4	Fishing gear	Euthanized
		555/10	2010-08-09	2010-08-17	D	5	Fishing gear	Euthanized
		1454/03	2003-11-03	2003-11-04	D	0	Crude oil	Euthanized
		441/07	2007-07-08	2007-07-08	D	0	Crude oil	Euthanized
		94/08	2008-02-23	2008-02-23	D	0	Crude oil	Euthanized
		541/03	2003-08-12	2003-08-12	D	8	Crude oil	Euthanized
		310/13	2013-05-23	2013-05-23	D	1	Orphaned	Euthanized
		004/13	2013-01-04	2013-04-04	D	0	Unknown	Euthanized
		017/03	2003-01-15	2003-01-15	D	0	Unknown	Euthanized
		106/03	2003-03-09	2003-03-09	D	0	Unknown	Euthanized
		1475/03	2003-11-14	2003-11-14	D	0	Unknown	Euthanized
		217/13	2013-04-28	2013-05-08	D	0	Unknown	Euthanized
		229/09	2009-05-24	2009-05-24	D	0	Unknown	Euthanized
		342/09	2009-06-30	2009-06-30	D	0	Unknown	Euthanized
		447/07	2007-07-10	2007-07-10	D	0	Unknown	Euthanized
		460/08	2008-06-29	2008-06-30	D	0	Unknown	Euthanized
		464/09	2009-08-17	2009-08-17	D	0	Unknown	Euthanized
		497/09	2009-09-01	2009-09-01	D	0	Unknown	Euthanized
		62/08	2008-02-10	2008-02-10	D	0	Unknown	Euthanized
		620/04	2004-07-29	2004-07-29	D	0	Unknown	Euthanized
		753/07	2007-10-11	2007-10-11	D	0	Unknown	Euthanized
		765/08	2008-10-17	2008-10-17	D	0	Unknown	Euthanized
		837/06	2006-10-30	2006-11-27	D	0	Unknown	Euthanized
		98/04	2004-03-08	2004-03-15	D	0	Unknown	Euthanized
		1437/03	2003-10-27	2003-10-27	D	3	Unknown	Euthanized
		342/05	2005-06-18	2005-06-23	D	3	Unknown	Euthanized
		358/11	2011-06-27	2011-07-22	D	3	Unknown	Euthanized
		454/03	2003-07-17	2003-07-17	D	3	Unknown	Euthanized
		1513/03	2003-12-08	2003-12-08	D	4	Unknown	Euthanized
		529/03	2003-08-09	2003-08-10	D	4	Unknown	Euthanized
		028/08	2008-01-17	2008-01-17	D	0	Poisoning/ Intoxication	Euthanized
		1449/03	2003-11-01	2003-11-11	D	0	Poisoning/ Intoxication	Euthanized
		1561/05	2005-11-16	2005-11-18	D	0	Poisoning/ Intoxication	Euthanized
		1602/05	2005-11-29	2005-12-02	D	0	Poisoning/ Intoxication	Euthanized
		229/07	2007-05-14	2007-05-20	D	0	Poisoning/ Intoxication	Euthanized
		43/04	2004-02-06	2004-02-16	D	0	Poisoning/ Intoxication	Euthanized
		523/08	2008-07-25	2008-07-25	D	0	Poisoning/ Intoxication	Euthanized
		538/04	2004-07-10	2004-07-14	D	0	Poisoning/ Intoxication	Euthanized
		651/08	2008-09-10	2008-09-10	D	0	Poisoning/ Intoxication	Euthanized
		694/10	2010-10-26	2010-11-03	D	0	Poisoning/ Intoxication	Euthanized
		698/07	2007-09-21	2007-09-26	D	0	Poisoning/ Intoxication	Euthanized
		731/08	2008-10-05	2008-10-05	D	0	Poisoning/ Intoxication	Euthanized
		734/10	2010-11-15	2010-11-19	D	0	Poisoning/ Intoxication	Euthanized
		744/07	2007-10-07	2007-10-30	D	0	Poisoning/ Intoxication	Euthanized
		774/10	2010-12-20	2010-12-20	D	0	Poisoning/ Intoxication	Euthanized
		79/08	2008-02-19	2008-02-19	D	0	Poisoning/ Intoxication	Euthanized
		013/03	2003-01-09	2003-01-10	D	3	Poisoning/ Intoxication	Euthanized
		554/10	2010-08-09	2010-08-23	D	3	Poisoning/ Intoxication	Euthanized
		029/08	2008-01-17	2008-01-17	D	4	Poisoning/ Intoxication	Euthanized
		513/03	2003-08-05	2003-08-25	D	4	Poisoning/ Intoxication	Euthanized
		514/03	2003-08-05	2003-08-21	D	4	Poisoning/ Intoxication	Euthanized
		523/11	2011-09-06	2011-09-06	D	4	Poisoning/ Intoxication	Euthanized
		551/04	2004-07-12	2004-07-14	D	4	Poisoning/ Intoxication	Euthanized
		574/03	2003-08-17	2003-08-17	D	4	Poisoning/ Intoxication	Euthanized
		736/03	2003-10-05	2003-10-05	D	4	Poisoning/ Intoxication	Euthanized
		75/03	2003-02-22	2003-02-22	D	4	Poisoning/ Intoxication	Euthanized
		198/13	2013-04-24	2013-04-24	D	4	Metabolic/ Nutritional disorder	Euthanized
		200/10	2010-04-19	2010-04-20	D	0	Metabolic/ Nutritional disorder	Euthanized
		529/11	2011-09-09	2011-09-16	D	3	Metabolic/ Nutritional disorder	Euthanized
		171/12	2012-04-12	2012-04-12	D	5	Metabolic/ Nutritional disorder	Euthanized
		1505/05	2005-11-03	2005-11-03	D	0	Other causes	Euthanized
		1566/05	2005-11-17	2005-11-18	D	0	Other causes	Euthanized
		800/05	2005-11-02	2005-11-18	D	4	Other causes	Euthanized
		133/09	2009-04-06	2009-04-06	D	3	Other causes	Euthanized
		024/13	2013-01-24	2013-01-24	D	0	Other traumas	Euthanized
		107/04	2004-03-11	2004-03-11	D	0	Other traumas	Euthanized
		1126/09	2009-12-30	2009-12-30	D	0	Other traumas	Euthanized
		136/06	2006-03-28	2006-03-28	D	0	Other traumas	Euthanized
		1484/07	2007-10-14	2007-10-15	D	0	Other traumas	Euthanized
		1598/05 A	2005-11-26	2005-11-28	D	0	Other traumas	Euthanized
		168/07	2007-04-15	2007-04-18	D	0	Other traumas	Euthanized
		198/07	2007-04-30	2007-04-30	D	0	Other traumas	Euthanized
		199/10	2010-04-19	2010-04-19	D	0	Other traumas	Euthanized
		2033/08	2008-11-07	2008-11-07	D	0	Other traumas	Euthanized
		2038/08	2008-11-10	2008-11-11	D	0	Other traumas	Euthanized
		228/09	2009-05-23	2009-05-24	D	0	Other traumas	Euthanized
		237/13	2013-05-04	2013-05-04	D	0	Other traumas	Euthanized
		246/12	2012-04-27	2012-04-27	D	0	Other traumas	Euthanized
		255/08	2008-05-02	2008-05-02	D	0	Other traumas	Euthanized
		264/08	2008-05-04	2008-05-04	D	0	Other traumas	Euthanized
		271/08	2008-05-06	2008-05-06	D	0	Other traumas	Euthanized
		286/08	2008-05-09	2008-05-09	D	0	Other traumas	Euthanized
		296/10	2010-05-21	2010-05-21	D	0	Other traumas	Euthanized
		309/10	2010-05-25	2010-05-25	D	0	Other traumas	Euthanized
		375/12	2012-05-28	2012-05-28	D	0	Other traumas	Euthanized
		387/07	2007-06-25	2007-06-25	D	0	Other traumas	Euthanized
		390/12	2012-06-01	2012-06-01	D	0	Other traumas	Euthanized
		40/13	2013-02-04	2013-02-04	D	0	Other traumas	Euthanized
		451/06	2006-06-22	2006-06-22	D	0	Other traumas	Euthanized
		453/09	2009-08-12	2009-08-12	D	0	Other traumas	Euthanized
		458/11	2011-08-01	2011-08-01	D	0	Other traumas	Euthanized
		484/09	2009-08-26	2009-08-26	D	0	Other traumas	Euthanized
		487/09	2009-08-27	2009-08-27	D	0	Other traumas	Euthanized
		514/06	2006-07-12	2006-07-12	D	0	Other traumas	Euthanized
		531/09	2009-09-16	2009-09-16	D	0	Other traumas	Euthanized
		534/10	2010-07-31	2010-07-31	D	0	Other traumas	Euthanized
		566/09	2009-09-26	2009-09-26	D	0	Other traumas	Euthanized
		586/08	2008-08-17	2008-08-17	D	0	Other traumas	Euthanized
		593/10	2010-09-02	2010-09-02	D	0	Other traumas	Euthanized
		595/05	2005-08-29	2005-08-29	D	0	Other traumas	Euthanized
		641/09	2009-11-01	2009-11-03	D	0	Other traumas	Euthanized
		659/06	2006-08-22	2006-08-22	D	0	Other traumas	Euthanized
		665/06			D	0	Other traumas	Euthanized
		669/06	2006-08-26	2006-09-07	D	0	Other traumas	Euthanized
		671/06	2006-08-27	2006-08-29	D	0	Other traumas	Euthanized
		679/09	2009-11-25	2009-11-25	D	0	Other traumas	Euthanized
		71/10	2010-02-23	2010-03-03	D	0	Other traumas	Euthanized
		749/08	2008-10-14	2008-10-14	D	0	Other traumas	Euthanized
		765/10	2010-12-01	2010-12-02	D	0	Other traumas	Euthanized
		777/10	2010-12-21	2010-12-23	D	0	Other traumas	Euthanized
		86/13	2013-03-06	2013-03-06	D	0	Other traumas	Euthanized
		876/13	2013-11-02	2013-11-04	D	0	Other traumas	Euthanized
		88/04	2004-02-27	2004-02-27	D	0	Other traumas	Euthanized
		93/11	2011-03-08	2011-03-08	D	0	Other traumas	Euthanized
		96/08	2008-02-25	2008-02-25	D	0	Other traumas	Euthanized
		97/04	2004-03-07	2004-03-17	D	0	Other traumas	Euthanized
		008/04	2004-01-13	2004-01-13	D	3	Other traumas	Euthanized
		1524/04	2004-11-27	2004-11-27	D	3	Other traumas	Euthanized
		1632/05	2005-12-23	2005-12-23	D	3	Other traumas	Euthanized
		1709/04	2004-10-24	2004-10-24	D	3	Other traumas	Euthanized
		465/13	2013-07-11	2013-07-11	D	3	Other traumas	Euthanized
		470/03	2003-07-22	2003-07-22	D	3	Other traumas	Euthanized
		530/10	2010-07-30	2010-07-30	D	3	Other traumas	Euthanized
		586/13	2013-08-01	2013-08-01	D	3	Other traumas	Euthanized
		596/05	2005-08-29	2005-08-29	D	3	Other traumas	Euthanized
		638/04	2004-08-02	2004-08-02	D	3	Other traumas	Euthanized
		766/05	2005-10-21	2005-10-21	D	3	Other traumas	Euthanized
		791/04	2004-09-15	2004-09-16	D	3	Other traumas	Euthanized
		1611/05	2005-12-05	2005-12-05	D	4	Other traumas	Euthanized
		166/07	2007-04-13	2007-04-13	D	4	Other traumas	Euthanized
		196/03	2003-05-05	2003-05-05	D	4	Other traumas	Euthanized
		332/05	2005-06-14	2005-06-14	D	4	Other traumas	Euthanized
		342/07	2007-06-13	2007-06-13	D	4	Other traumas	Euthanized
		376/13	2013-06-10	2013-06-10	D	4	Other traumas	Euthanized
		43/06	2006-02-08	2006-02-08	D	4	Other traumas	Euthanized
		438/07	2007-07-06	2007-07-06	D	4	Other traumas	Euthanized
		452/06	2006-06-22	2006-06-22	D	4	Other traumas	Euthanized
		475/07	2007-07-12	2007-07-12	D	4	Other traumas	Euthanized
		488/06	2006-07-01	2006-07-04	D	4	Other traumas	Euthanized
		490/08	2008-07-11	2008-07-11	D	4	Other traumas	Euthanized
		598/12	2012-07-29	2012-08-08	D	4	Other traumas	Euthanized
		629/05	2005-09-09	2005-09-09	D	4	Other traumas	Euthanized
		638/07	2007-08-31	2007-08-31	D	4	Other traumas	Euthanized
		668/12	2012-08-31	2012-08-31	D	4	Other traumas	Euthanized
		694/08	2008-09-25	2008-09-25	D	4	Other traumas	Euthanized
		738/05	2005-10-13	2005-10-13	D	4	Other traumas	Euthanized
		315/05	2005-06-10	2005-06-10	D	5	Other traumas	Euthanized
		420/04	2004-06-15	2004-06-15	D	5	Other traumas	Euthanized
		764/10	2010-12-07	2010-12-07	D	5	Other traumas	Euthanized
		180/10	2010-04-10	2010-04-10	D	0	Fishing gear	Admitted dead
		186/04	2004-04-11	2004-04-11	D	0	Fishing gear	Admitted dead
		50/09	2009-02-09	2009-02-09	D	0	Fishing gear	Admitted dead
		520/07	2007-07-30	2007-07-30	D	0	Fishing gear	Admitted dead
		439/11	2011-07-20	2011-07-20	D	3	Fishing gear	Admitted dead
		139/05	2005-04-03	2005-04-03	D	0	Crude oil	Admitted dead
		633/04	2004-08-01	2004-08-01	D	3	Orphaned	Admitted dead
		726/04	2004-08-26	2004-08-26	D	3	Orphaned	Admitted dead
		1003/13	2013-11-06	2013-11-06	M	0	Poisoning/ Intoxication	Admitted dead
		1149/13	2013-11-13	2013-11-13	M	0	Poisoning/ Intoxication	Admitted dead
		1151/13	2013-11-13	2013-11-13	M	0	Poisoning/ Intoxication	Admitted dead
		1180/13	2013-11-17	2013-11-17	M	0	Poisoning/ Intoxication	Admitted dead
		1248/13	2013-12-08	2013-12-08	M	0	Poisoning/ Intoxication	Admitted dead
		36/12	2012-01-27	2012-01-27	M	0	Poisoning/ Intoxication	Admitted dead
		487/11	2011-08-17	2011-08-17	M	0	Poisoning/ Intoxication	Admitted dead
		610/11	2011-10-14	2011-10-14	M	0	Poisoning/ Intoxication	Admitted dead
		662/12	2012-08-28	2012-08-28	M	0	Poisoning/ Intoxication	Admitted dead
		667/12	2012-08-30	2012-08-30	M	0	Poisoning/ Intoxication	Admitted dead
		77/03	2003-02-23	2003-02-23	H	0	Poisoning/ Intoxication	Admitted dead
		784/13	2013-10-20	2013-10-20	H	0	Poisoning/ Intoxication	Admitted dead
		786/13	2012-10-21	2013-10-21	H	0	Poisoning/ Intoxication	Admitted dead
		79/03	2003-02-23	2003-02-23	H	0	Poisoning/ Intoxication	Admitted dead
		867/13	2013-11-01	2013-11-01	H	0	Poisoning/ Intoxication	Admitted dead
		887/13	2013-11-03	2013-11-03	H	0	Poisoning/ Intoxication	Admitted dead
		888/13	2013-11-03	2013-11-03	H	0	Poisoning/ Intoxication	Admitted dead
		911/13	2013-11-03	2013-11-03	H	0	Poisoning/ Intoxication	Admitted dead
		913/13	2013-11-04	2013-11-04	H	0	Poisoning/ Intoxication	Admitted dead
		935/13	2013-11-05	2013-11-05	H	0	Poisoning/ Intoxication	Admitted dead
		996/13	2013-11-06	2013-11-06	H	0	Poisoning/ Intoxication	Admitted dead
		629/04	2004-07-31	2004-07-31	H	3	Poisoning/ Intoxication	Admitted dead
		682/04	2004-08-11	2004-08-11	H	3	Poisoning/ Intoxication	Admitted dead
		628/04	2004-07-31	2004-07-31	H	4	Poisoning/ Intoxication	Admitted dead
		717/05	2005-10-07	2005-10-07	H	4	Poisoning/ Intoxication	Admitted dead
		771/13	2013-10-14	2013-10-14	H	4	Poisoning/ Intoxication	Admitted dead
		158/11	2011-04-30	2011-04-30	M	0	Metabolic/ Nutritional disorder	Admitted dead
		396/07	2007-06-27	2007-06-27	M	0	Metabolic/ Nutritional disorder	Admitted dead
		582/09	2009-10-03	2009-10-03	M	0	Metabolic/ Nutritional disorder	Admitted dead
		741/12	2012-10-11	2012-10-11	H	3	Metabolic/ Nutritional disorder	Admitted dead
		782/12	2012-11-06	2012-11-06	H	3	Metabolic/ Nutritional disorder	Admitted dead
		475/04	2004-06-27	2004-06-27	D	3	Other causes	Admitted dead
		219/04	2004-04-24	2004-04-24	D	0	Other traumas	Admitted dead
		243/10	2010-05-09	2010-05-09	D	0	Other traumas	Admitted dead
		324/13	2013-05-25	2013-05-25	D	0	Other traumas	Admitted dead
		63/10	2010-02-18	2010-02-18	D	0	Other traumas	Admitted dead
		665/10	2010-10-10	2010-10-10	D	0	Other traumas	Admitted dead
		760/03	2003-10-17	2003-10-17	D	0	Other traumas	Admitted dead
		484/12	2012-06-21	2012-06-21	D	3	Other traumas	Admitted dead
		007/04	2004-01-12	2004-01-13	D	0	Fishing gear	Released
		040/11	2011-02-01	2011-02-04	D	0	Fishing gear	Released
		100/13	2013-03-15	2013-03-29	D	0	Fishing gear	Released
		119/08	2008-03-02	2008-03-02	D	0	Fishing gear	Released
		1468/06	2006-12-30	2007-01-30	D	0	Fishing gear	Released
		1485/12	2012-12-17	2012-12-20	D	0	Fishing gear	Released
		1510/07	2007-11-25	2007-12-07	D	0	Fishing gear	Released
		1534/07	2007-12-11	2007-12-20	D	0	Fishing gear	Released
		162/11	2011-05-02	2011-05-02	D	0	Fishing gear	Released
		254/06	2006-05-05	2006-05-08	D	0	Fishing gear	Released
		442/09	2009-08-08	2009-08-20	D	0	Fishing gear	Released
		448/09	2009-08-11	2009-08-11	D	0	Fishing gear	Released
		48/07	2007-02-05	2007-02-07	D	0	Fishing gear	Released
		513/07	2007-07-27	2007-08-06	D	0	Fishing gear	Released
		545/07	2007-08-06	2007-08-27	D	0	Fishing gear	Released
		554/08	2008-08-03	2008-08-03	D	0	Fishing gear	Released
		557/08	2008-08-05	2008-08-08	D	0	Fishing gear	Released
		560/09	2009-09-25	2009-10-01	D	0	Fishing gear	Released
		595/13	2013-08-05	2013-08-05	D	0	Fishing gear	Released
		610/13	2013-08-12	2013-08-13	D	0	Fishing gear	Released
		63/11	2011-02-17	2011-02-21	D	0	Fishing gear	Released
		695/06	2006-09-11	2006-09-21	D	0	Fishing gear	Released
		727/03	2003-10-01	2003-10-04	D	0	Fishing gear	Released
		754/03	2003-10-13	2003-10-30	D	0	Fishing gear	Released
		754/07	2007-10-11	2007-10-11	D	0	Fishing gear	Released
		762/06	2006-10-01	2006-10-06	D	0	Fishing gear	Released
		1198/13	2013-11-20		D	3	Fishing gear	Released
		1701/04	2004-10-21	2004-10-30	D	3	Fishing gear	Released
		372/03	2003-06-26	2003-07-05	D	3	Fishing gear	Released
		524/04	2004-07-08	2004-07-14	D	3	Fishing gear	Released
		630/04	2004-07-31	2004-08-10	D	3	Fishing gear	Released
		670/04	2004-08-09	2004-08-15	D	3	Fishing gear	Released
		678/04	2004-08-11	2004-08-18	D	3	Fishing gear	Released
		686/13	2013-09-17	2013-09-19	D	3	Fishing gear	Released
		707/03	2003-09-26	2003-09-26	D	3	Fishing gear	Released
		794/05	2005-10-31	2005-10-31	D	3	Fishing gear	Released
		267/07	2007-05-24	2007-06-10	D	4	Fishing gear	Released
		310/10	2010-05-25	2010-05-31	D	4	Fishing gear	Released
		562/10	2010-08-12	2010-09-10	D	4	Fishing gear	Released
		718/05	2005-10-07	2005-10-10	D	4	Fishing gear	Released
		781/08	2008-10-22	2008-10-30	D	4	Fishing gear	Released
		019/04	2004-01-22	2004-01-30	D	5	Fishing gear	Released
		261/10	2010-05-12	2010-05-24	D	5	Fishing gear	Released
		733/05	2005-10-12	2005-10-27	D	5	Fishing gear	Released
		81/10	2010-03-02	2010-03-08	D	5	Fishing gear	Released
		56/05	2005-02-04	2005-02-22	D	7	Fishing gear	Released
		532/05	2005-08-10	2005-08-28	D	3	Crude oil	Released
		1703/04	2004-10-21	2004-10-30	D	4	Crude oil	Released
		546/03	2003-08-14	2003-08-29	D	4	Crude oil	Released
		009/12	2012-01-09	2012-01-09	D	0	Orphaned	Released
		555/13	2013-07-23	2013-07-30	D	0	Orphaned	Released
		330/10	2010-05-30	2010-07-15	D	1	Orphaned	Released
		001/13	2013-01-01	2013-01-30	D	3	Orphaned	Released
		1432/03	2003-10-25	2003-11-04	D	3	Orphaned	Released
		219/03	2003-05-16	2003-05-20	D	3	Orphaned	Released
		260/05	2005-05-29	2005-07-03	D	3	Orphaned	Released
		276/11	2011-06-07	2011-06-07	D	3	Orphaned	Released
		296/03	2003-06-05	2003-06-10	D	3	Orphaned	Released
		323/11	2011-06-17	2011-08-01	D	3	Orphaned	Released
		324/07	2007-06-10	2007-06-10	D	3	Orphaned	Released
		328/03	2003-06-14	2003-07-03	D	3	Orphaned	Released
		359/05	2005-06-21	2005-07-08	D	3	Orphaned	Released
		361/03	2003-06-23	2003-07-03	D	3	Orphaned	Released
		366/03	2003-06-24	2003-07-03	D	3	Orphaned	Released
		370/03	2003-06-26	2003-07-03	D	3	Orphaned	Released
		378/03	2003-06-28	2003-07-04	D	3	Orphaned	Released
		379/03 B	2003-06-30		D	3	Orphaned	Released
		397/05	2005-06-26	2005-06-26	D	3	Orphaned	Released
		410/06	2006-06-12	2006-06-13	D	3	Orphaned	Released
		416/04	2004-06-14	2004-06-14	D	3	Orphaned	Released
		554/13	2013-07-22	2013-07-28	D	3	Orphaned	Released
		559/13	2013-07-25	2013-08-03	D	3	Orphaned	Released
		752/03	2003-10-12	2003-10-18	D	3	Orphaned	Released
		018/13	2013-01-16	2013-02-16	D	0	Unknown	Released
		023/11	2011-01-18	2011-01-18	D	0	Unknown	Released
		106/12	2012-03-10	2012-03-26	D	0	Unknown	Released
		121/13	2013-03-24	2013-04-03	D	0	Unknown	Released
		132/11	2011-04-11	2011-04-17	D	0	Unknown	Released
		133/08	2008-03-23	2008-03-29	D	0	Unknown	Released
		136/09	2009-04-08	2009-04-09	D	0	Unknown	Released
		1499/12		2013-01-01	D	0	Unknown	Released
		1510/04	2004-11-22	2004-11-28	D	0	Unknown	Released
		1589/11	2011-12-14	2012-01-01	D	0	Unknown	Released
		1809/08	2008-11-21		D	0	Unknown	Released
		182/11	2011-05-09	2011-05-17	D	0	Unknown	Released
		192/06	2006-04-10	2006-04-12	D	0	Unknown	Released
		2025/08	2008-12-12		D	0	Unknown	Released
		2056/08	2008-12-26		D	0	Unknown	Released
		291/03	2003-06-03	2003-06-05	D	0	Unknown	Released
		304/09	2009-06-16		D	0	Unknown	Released
		338/09	2009-06-28	2009-07-16	D	0	Unknown	Released
		353/09	2009-07-06	2009-07-16	D	0	Unknown	Released
		407/07	2007-06-30	2007-07-15	D	0	Unknown	Released
		417/07	2007-07-03	2007-07-20	D	0	Unknown	Released
		43/13	2013-02-05	2013-02-20	D	0	Unknown	Released
		432/13	2013-06-26	2013-07-07	D	0	Unknown	Released
		452/11 B	2011-07-27	2011-08-04	D	0	Unknown	Released
		457/11	2011-07-30	2011-08-03	D	0	Unknown	Released
		460/09	2009-08-14	2009-08-20	D	0	Unknown	Released
		470/11	2011-08-06	2011-08-06	D	0	Unknown	Released
		530/09	2009-09-15	2009-09-15	D	0	Unknown	Released
		535/09	2009-09-17	2009-09-19	D	0	Unknown	Released
		540/13	2013-07-15	2013-07-29	D	0	Unknown	Released
		549/11	2011-09-21	2011-09-21	D	0	Unknown	Released
		60/11	2011-02-15	2011-02-23	D	0	Unknown	Released
		607/13	2013-08-11	2013-08-20	D	0	Unknown	Released
		611/05	2005-09-03	2005-09-19	D	0	Unknown	Released
		619/12	2012-08-08	2012-08-14	D	0	Unknown	Released
		623/09	2009-10-20		D	0	Unknown	Released
		640/07	2007-09-01	2007-09-26	D	0	Unknown	Released
		643/07	2007-09-02	2007-09-25	D	0	Unknown	Released
		648/05 A	2005-09-16	2005-09-28	D	0	Unknown	Released
		65/10	2010-02-19		D	0	Unknown	Released
		669/07	2007-09-13	2007-09-15	D	0	Unknown	Released
		67/10	2010-02-20		D	0	Unknown	Released
		674/12	2012-09-08	2012-09-10	D	0	Unknown	Released
		680/06	2006-09-01	2006-09-04	D	0	Unknown	Released
		691/07 B	2007-09-19	2007-09-25	D	0	Unknown	Released
		697/08	2008-09-27		D	0	Unknown	Released
		700/03	2003-09-24	2003-09-30	D	0	Unknown	Released
		72/10	2010-02-24	2010-03-11	D	0	Unknown	Released
		722/06	2006-09-18	2006-10-03	D	0	Unknown	Released
		728/10	2010-11-14	2010-11-17	D	0	Unknown	Released
		73/13	2013-02-25	2013-03-16	D	0	Unknown	Released
		741/08	2008-10-10		D	0	Unknown	Released
		746/10	2010-11-23	2010-11-25	D	0	Unknown	Released
		765/05	2005-10-21	2005-11-10	D	0	Unknown	Released
		774/05	2005-10-22	2005-11-10	D	0	Unknown	Released
		777/06	2006-10-08	2006-10-10	D	0	Unknown	Released
		784/10	2010-12-10	2010-12-10	D	0	Unknown	Released
		799/06 B	2006-10-15	2006-10-16	D	0	Unknown	Released
		800/06	2006-10-15	2006-10-16	D	0	Unknown	Released
		854/06	2006-11-10	2006-11-20	D	0	Unknown	Released
		86/03	2003-02-25	2003-03-10	D	0	Unknown	Released
		90/10	2010-03-05	2010-03-10	D	0	Unknown	Released
		936/13	2013-11-05		D	0	Unknown	Released
		94/10	2010-03-09	2010-03-18	D	0	Unknown	Released
		99/08	2008-02-27	2008-03-01	D	0	Unknown	Released
		1530/11	2011-12-24	2011-12-26	D	3	Unknown	Released
		166/12	2012-04-10	2012-05-08	D	3	Unknown	Released
		2049/08	2008-12-19		D	3	Unknown	Released
		359/11	2011-06-27	2011-06-29	D	3	Unknown	Released
		373/03	2003-06-27	2003-07-04	D	3	Unknown	Released
		395/03	2003-07-01	2003-07-04	D	3	Unknown	Released
		423/07	2007-07-04	2007-07-19	D	3	Unknown	Released
		430/06	2006-06-16	2006-06-19	D	3	Unknown	Released
		439/03	2003-07-13	2003-07-20	D	3	Unknown	Released
		440/03	2003-07-13	2003-07-18	D	3	Unknown	Released
		468/12	2012-06-18	2012-06-22	D	3	Unknown	Released
		616/12	2012-08-07	2012-08-21	D	3	Unknown	Released
		665/12	2012-08-29	2012-09-20	D	3	Unknown	Released
		779/10	2010-12-21	2010-12-21	D	3	Unknown	Released
		831/04	2004-10-01	2004-10-02	D	3	Unknown	Released
		327/04	2004-05-23	2004-05-27	D	4	Unknown	Released
		417/11	2011-07-13	2011-07-14	D	4	Unknown	Released
		52/05	2005-02-02	2005-02-02	D	4	Unknown	Released
		561/05	2005-08-20	2005-08-28	D	4	Unknown	Released
		593/12	2012-07-27	2012-07-30	D	4	Unknown	Released
		638/03	2003-09-04	2003-09-04	D	4	Unknown	Released
		469/03	2003-07-22	2003-07-29	D	5	Unknown	Released
		600/04	2004-07-23	2004-08-10	D	5	Unknown	Released
		004/11	2011-01-03	2011-01-11	D	0	Poisoning/ Intoxication	Released
		014/09	2009-01-17		D	0	Poisoning/ Intoxication	Released
		047/11	2011-02-06	2011-03-22	D	0	Poisoning/ Intoxication	Released
		100/12	2012-03-05	2012-03-26	D	0	Poisoning/ Intoxication	Released
		1002/13	2013-11-06		D	0	Poisoning/ Intoxication	Released
		1004/13	2013-11-06		D	0	Poisoning/ Intoxication	Released
		1005/13	2013-11-06		D	0	Poisoning/ Intoxication	Released
		101/07	2007-03-14	2007-03-26	D	0	Poisoning/ Intoxication	Released
		101/12	2012-03-05	2012-03-27	D	0	Poisoning/ Intoxication	Released
		1011/13	2013-11-07		D	0	Poisoning/ Intoxication	Released
		1012/13	2013-11-07		D	0	Poisoning/ Intoxication	Released
		102/12	2012-03-05	2012-03-25	D	0	Poisoning/ Intoxication	Released
		1023/13	2013-11-07		D	0	Poisoning/ Intoxication	Released
		1026/13	2013-11-07	2013-11-07	D	0	Poisoning/ Intoxication	Released
		1037/13	2013-11-07		D	0	Poisoning/ Intoxication	Released
		1038/13	2013-11-07		D	0	Poisoning/ Intoxication	Released
		1044/13	2013-11-08		D	0	Poisoning/ Intoxication	Released
		1049/13	2013-11-08		D	0	Poisoning/ Intoxication	Released
		1050/13	2013-11-08		D	0	Poisoning/ Intoxication	Released
		106/10	2010-03-15	2010-03-27	D	0	Poisoning/ Intoxication	Released
		1093/13	2013-11-09		D	0	Poisoning/ Intoxication	Released
		1094/13	2013-11-10		D	0	Poisoning/ Intoxication	Released
		1095/13	2013-11-10		D	0	Poisoning/ Intoxication	Released
		1096/13	2013-11-10		D	0	Poisoning/ Intoxication	Released
		110/08	2008-03-07	2008-03-13	D	0	Poisoning/ Intoxication	Released
		1109/09	2009-12-21		D	0	Poisoning/ Intoxication	Released
		1118/13	2013-11-11		D	0	Poisoning/ Intoxication	Released
		1119/13	2013-11-11		D	0	Poisoning/ Intoxication	Released
		1123/13	2013-11-11		D	0	Poisoning/ Intoxication	Released
		113/10	2010-03-22	2010-04-06	D	0	Poisoning/ Intoxication	Released
		1134/13	2013-11-12		D	0	Poisoning/ Intoxication	Released
		114/13	2013-03-21	2013-04-20	D	0	Poisoning/ Intoxication	Released
		1147/13	2013-11-13		D	0	Poisoning/ Intoxication	Released
		1148/13	2013-11-13		D	0	Poisoning/ Intoxication	Released
		1161/13	2013-11-14		D	0	Poisoning/ Intoxication	Released
		1162/13	2013-11-14		D	0	Poisoning/ Intoxication	Released
		117/06	2006-03-18	2006-03-22	D	0	Poisoning/ Intoxication	Released
		1177/13	2013-11-16		D	0	Poisoning/ Intoxication	Released
		1179/13	2013-11-16		D	0	Poisoning/ Intoxication	Released
		1183/13	2013-11-18		D	0	Poisoning/ Intoxication	Released
		1214/13	2013-11-25		D	0	Poisoning/ Intoxication	Released
		1229/13	2013-11-29		D	0	Poisoning/ Intoxication	Released
		1230/13	2013-11-29		D	0	Poisoning/ Intoxication	Released
		1231/13	2013-11-30		D	0	Poisoning/ Intoxication	Released
		1237/13	2013-12-03		D	0	Poisoning/ Intoxication	Released
		1238/13	2013-12-03		D	0	Poisoning/ Intoxication	Released
		1240/13	2013-12-04		D	0	Poisoning/ Intoxication	Released
		1243/13	2013-12-04		D	0	Poisoning/ Intoxication	Released
		1245/13	2013-12-04		D	0	Poisoning/ Intoxication	Released
		1276/13	2013-12-14		D	0	Poisoning/ Intoxication	Released
		1277/13	2013-12-15		D	0	Poisoning/ Intoxication	Released
		1288/13 B	2013-12-22		D	0	Poisoning/ Intoxication	Released
		135/12	2012-03-26	2012-04-04	D	0	Poisoning/ Intoxication	Released
		137/11	2011-04-16	2011-05-01	D	0	Poisoning/ Intoxication	Released
		139/13	2013-04-02	2013-05-12	D	0	Poisoning/ Intoxication	Released
		141/08	2008-03-26	2008-04-10	D	0	Poisoning/ Intoxication	Released
		144/10	2010-04-04	2010-04-25	D	0	Poisoning/ Intoxication	Released
		1448/03	2003-11-01	2003-11-10	D	0	Poisoning/ Intoxication	Released
		146/11	2011-04-24	2011-05-08	D	0	Poisoning/ Intoxication	Released
		1463/03	2003-11-07	2003-11-19	D	0	Poisoning/ Intoxication	Released
		1479/03	2003-11-17	2003-11-21	D	0	Poisoning/ Intoxication	Released
		1483/12	2012-12-16	2013-01-09	D	0	Poisoning/ Intoxication	Released
		1489/12	2012-12-19	2012-12-27	D	0	Poisoning/ Intoxication	Released
		151/08	2008-03-29	2008-04-10	D	0	Poisoning/ Intoxication	Released
		1521/07	2007-12-03	2007-12-15	D	0	Poisoning/ Intoxication	Released
		1545/11	2011-10-29	2011-11-08	D	0	Poisoning/ Intoxication	Released
		1560/11	2011-11-14	2011-11-18	D	0	Poisoning/ Intoxication	Released
		1582/11	2011-11-27	2011-12-02	D	0	Poisoning/ Intoxication	Released
		171/13	2013-04-15	2013-04-29	D	0	Poisoning/ Intoxication	Released
		174/09 A	2009-05-07	2009-05-26	D	0	Poisoning/ Intoxication	Released
		1800/08	2008-11-17		D	0	Poisoning/ Intoxication	Released
		1810/08	2008-08-03	2008-08-20	D	0	Poisoning/ Intoxication	Released
		215/11	2011-05-22	2011-06-10	D	0	Poisoning/ Intoxication	Released
		223/08	2008-04-25	2008-05-12	D	0	Poisoning/ Intoxication	Released
		224/10	2010-05-02	2010-05-13	D	0	Poisoning/ Intoxication	Released
		246/13 A	2013-05-08	2013-05-31	D	0	Poisoning/ Intoxication	Released
		273/12	2012-05-09	2012-05-19	D	0	Poisoning/ Intoxication	Released
		320/10	2010-05-27	2010-06-15	D	0	Poisoning/ Intoxication	Released
		335/05	2005-06-15	2005-06-27	D	0	Poisoning/ Intoxication	Released
		339/08	2008-05-21	2008-05-24	D	0	Poisoning/ Intoxication	Released
		340/10	2010-06-01	2010-06-06	D	0	Poisoning/ Intoxication	Released
		350/07	2007-06-16	2007-06-27	D	0	Poisoning/ Intoxication	Released
		357/08	2008-05-22	2008-06-04	D	0	Poisoning/ Intoxication	Released
		372/05	2005-06-24	2005-07-06	D	0	Poisoning/ Intoxication	Released
		388/05	2005-06-28	2005-07-08	D	0	Poisoning/ Intoxication	Released
		392/05	2005-06-29	2005-07-08	D	0	Poisoning/ Intoxication	Released
		42/06	2006-02-07	2006-02-12	D	0	Poisoning/ Intoxication	Released
		444/07	2007-07-09	2007-07-12	D	0	Poisoning/ Intoxication	Released
		453/10	2010-07-04	2010-07-10	D	0	Poisoning/ Intoxication	Released
		49/10	2010-02-09		D	0	Poisoning/ Intoxication	Released
		492/11	2011-08-20	2011-08-24	D	0	Poisoning/ Intoxication	Released
		53/13	2013-02-15	2013-02-26	D	0	Poisoning/ Intoxication	Released
		538/13	2013-07-15	2013-07-28	D	0	Poisoning/ Intoxication	Released
		54/13	2013-02-15	2013-03-20	D	0	Poisoning/ Intoxication	Released
		545/11	2011-09-19	2011-10-04	D	0	Poisoning/ Intoxication	Released
		549/10	2010-08-06	2010-09-06	D	0	Poisoning/ Intoxication	Released
		559/11	2011-09-22	2011-10-09	D	0	Poisoning/ Intoxication	Released
		56/13	2013-02-16	2013-02-25	D	0	Poisoning/ Intoxication	Released
		564/07	2007-08-10	2007-09-10	D	0	Poisoning/ Intoxication	Released
		568/08	2008-08-07	2008-08-22	D	0	Poisoning/ Intoxication	Released
		572/08	2008-08-11		D	0	Poisoning/ Intoxication	Released
		58/04	2004-02-13	2004-03-02	D	0	Poisoning/ Intoxication	Released
		59/04	2004-02-15	2004-02-21	D	0	Poisoning/ Intoxication	Released
		59/13	2013-02-17	2013-02-27	D	0	Poisoning/ Intoxication	Released
		601/11	2011-10-09	2011-10-17	D	0	Poisoning/ Intoxication	Released
		609/11	2011-10-13	2011-11-07	D	0	Poisoning/ Intoxication	Released
		617/08	2008-08-27		D	0	Poisoning/ Intoxication	Released
		618/08	2008-08-27		D	0	Poisoning/ Intoxication	Released
		626/11	2011-10-21	2011-11-03	D	0	Poisoning/ Intoxication	Released
		626/13	2013-08-19		D	0	Poisoning/ Intoxication	Released
		628/11	2011-10-23	2011-11-10	D	0	Poisoning/ Intoxication	Released
		630/10	2010-09-21	2010-10-09	D	0	Poisoning/ Intoxication	Released
		642/05	2005-09-14	2005-09-21	D	0	Poisoning/ Intoxication	Released
		646/09	2009-11-03		D	0	Poisoning/ Intoxication	Released
		653/08	2008-09-10		D	0	Poisoning/ Intoxication	Released
		66/10	2010-02-20		D	0	Poisoning/ Intoxication	Released
		663/07	2007-09-10	2007-10-11	D	0	Poisoning/ Intoxication	Released
		665/07	2007-09-11	2007-10-15	D	0	Poisoning/ Intoxication	Released
		667/05	2005-09-22	2005-10-05	D	0	Poisoning/ Intoxication	Released
		669/13	2013-09-07		D	0	Poisoning/ Intoxication	Released
		670/13	2013-09-08		D	0	Poisoning/ Intoxication	Released
		675/07	2007-09-14	2007-10-15	D	0	Poisoning/ Intoxication	Released
		68/03	2003-02-21	2003-03-10	D	0	Poisoning/ Intoxication	Released
		68/10	2010-02-20	2010-03-27	D	0	Poisoning/ Intoxication	Released
		681/09	2009-11-29		D	0	Poisoning/ Intoxication	Released
		691/13	2013-09-19		D	0	Poisoning/ Intoxication	Released
		692/03	2003-09-23	2003-09-30	D	0	Poisoning/ Intoxication	Released
		693/13	2013-09-18		D	0	Poisoning/ Intoxication	Released
		700/09	2009-12-14		D	0	Poisoning/ Intoxication	Released
		702/03	2003-09-25	2003-09-30	D	0	Poisoning/ Intoxication	Released
		702/06	2006-09-11	2006-09-21	D	0	Poisoning/ Intoxication	Released
		703/06	2006-09-11	2006-09-20	D	0	Poisoning/ Intoxication	Released
		71/04	2004-02-17	2004-03-06	D	0	Poisoning/ Intoxication	Released
		710/06	2006-09-14	2006-09-21	D	0	Poisoning/ Intoxication	Released
		717/08	2008-10-01		D	0	Poisoning/ Intoxication	Released
		719/07	2007-09-30	2007-10-15	D	0	Poisoning/ Intoxication	Released
		719/12	2012-09-30	2012-10-29	D	0	Poisoning/ Intoxication	Released
		72/03	2003-02-22	2003-03-10	D	0	Poisoning/ Intoxication	Released
		724/05	2005-10-08	2005-10-02	D	0	Poisoning/ Intoxication	Released
		725/05	2005-10-08	2005-11-23	D	0	Poisoning/ Intoxication	Released
		729/08	2008-10-05		D	0	Poisoning/ Intoxication	Released
		729/12	2012-10-02	2012-10-10	D	0	Poisoning/ Intoxication	Released
		730/08	2008-10-05		D	0	Poisoning/ Intoxication	Released
		731/04	2004-08-27	2004-09-03	D	0	Poisoning/ Intoxication	Released
		732/10	2010-11-14	2010-11-22	D	0	Poisoning/ Intoxication	Released
		737/03	2003-10-05	2003-10-11	D	0	Poisoning/ Intoxication	Released
		744/10	2010-11-22	2010-12-07	D	0	Poisoning/ Intoxication	Released
		748/13	2013-10-02		D	0	Poisoning/ Intoxication	Released
		75/09	2009-03-02	2009-03-11	D	0	Poisoning/ Intoxication	Released
		755/03	2003-10-14	2003-10-18	D	0	Poisoning/ Intoxication	Released
		755/13	2013-10-06		D	0	Poisoning/ Intoxication	Released
		76/08	2008-02-19	2008-02-28	D	0	Poisoning/ Intoxication	Released
		772/13	2013-10-14		D	0	Poisoning/ Intoxication	Released
		777/05	2005-10-03	2005-11-05	D	0	Poisoning/ Intoxication	Released
		778/08	2008-10-22	2008-10-30	D	0	Poisoning/ Intoxication	Released
		779/13	2013-10-18		D	0	Poisoning/ Intoxication	Released
		782/13	2013-10-19		D	0	Poisoning/ Intoxication	Released
		783/13	2013-10-19		D	0	Poisoning/ Intoxication	Released
		809/08	2008-10-29		D	0	Poisoning/ Intoxication	Released
		810/12	2012-11-19	2012-11-28	D	0	Poisoning/ Intoxication	Released
		814/08	2008-11-02		D	0	Poisoning/ Intoxication	Released
		815/13	2013-10-28		D	0	Poisoning/ Intoxication	Released
		82/03	2003-02-24	2003-03-10	D	0	Poisoning/ Intoxication	Released
		821/12	2012-11-28	2012-12-28	D	0	Poisoning/ Intoxication	Released
		825/12	2012-11-30	2012-12-28	D	0	Poisoning/ Intoxication	Released
		83/03	2003-02-24	2003-03-10	D	0	Poisoning/ Intoxication	Released
		834/13	2013-10-30		D	0	Poisoning/ Intoxication	Released
		835/13	2013-10-30		D	0	Poisoning/ Intoxication	Released
		84/03	2003-02-24	2003-03-12	D	0	Poisoning/ Intoxication	Released
		84/07	2007-03-01	2007-03-30	D	0	Poisoning/ Intoxication	Released
		84/08	2008-02-21	2008-03-04	D	0	Poisoning/ Intoxication	Released
		844/12	2012-12-12	2012-12-31	D	0	Poisoning/ Intoxication	Released
		85/07	2007-03-01	2007-03-15	D	0	Poisoning/ Intoxication	Released
		86/12	2012-02-26	2012-04-06	D	0	Poisoning/ Intoxication	Released
		87/12	2012-02-26	2012-04-06	D	0	Poisoning/ Intoxication	Released
		870/06	2006-11-17	2006-11-29	D	0	Poisoning/ Intoxication	Released
		878/13	2013-11-02		D	0	Poisoning/ Intoxication	Released
		882/13	2013-11-03		D	0	Poisoning/ Intoxication	Released
		883/13	2013-11-03		D	0	Poisoning/ Intoxication	Released
		884/13	2013-11-03		D	0	Poisoning/ Intoxication	Released
		885/13	2013-11-03		D	0	Poisoning/ Intoxication	Released
		886/13	2013-11-03		D	0	Poisoning/ Intoxication	Released
		889/13	2013-11-03		D	0	Poisoning/ Intoxication	Released
		89/04	2004-02-28	2004-03-07	D	0	Poisoning/ Intoxication	Released
		890/13	2013-11-03		D	0	Poisoning/ Intoxication	Released
		891/13	2013-11-03		D	0	Poisoning/ Intoxication	Released
		908/13	2013-11-04		D	0	Poisoning/ Intoxication	Released
		910/13	2013-11-03		D	0	Poisoning/ Intoxication	Released
		929/13	2013-11-05		D	0	Poisoning/ Intoxication	Released
		93/08	2008-02-23	2008-03-04	D	0	Poisoning/ Intoxication	Released
		932/13	2013-11-05		D	0	Poisoning/ Intoxication	Released
		95/08	2008-02-24	2008-03-05	D	0	Poisoning/ Intoxication	Released
		976/13	2013-11-06		D	0	Poisoning/ Intoxication	Released
		1513/11	2011-12-01		D	1	Poisoning/ Intoxication	Released
		011/03	2003-01-09	2003-01-10	D	3	Poisoning/ Intoxication	Released
		022/13	2013-01-24	2013-01-30	D	3	Poisoning/ Intoxication	Released
		100/05	2005-03-10	2005-03-21	D	3	Poisoning/ Intoxication	Released
		1200/13	2013-11-22		D	3	Poisoning/ Intoxication	Released
		1241/13	2013-12-04		D	3	Poisoning/ Intoxication	Released
		1242/13	2013-12-04		D	3	Poisoning/ Intoxication	Released
		1480/03	2003-10-27	2003-10-31	D	3	Poisoning/ Intoxication	Released
		1506/03	2003-12-03	2003-12-11	D	3	Poisoning/ Intoxication	Released
		1688/04	2004-10-15	2004-11-03	D	3	Poisoning/ Intoxication	Released
		383/11	2011-07-04	2011-07-12	D	3	Poisoning/ Intoxication	Released
		453/11	2011-07-28	2011-07-30	D	3	Poisoning/ Intoxication	Released
		457/13	2013-07-05		D	3	Poisoning/ Intoxication	Released
		495/03	2003-07-30	2003-08-08	D	3	Poisoning/ Intoxication	Released
		519/05	2005-08-07	2005-08-28	D	3	Poisoning/ Intoxication	Released
		523/04	2004-07-12	2004-08-10	D	3	Poisoning/ Intoxication	Released
		531/04	2004-07-09	2004-08-10	D	3	Poisoning/ Intoxication	Released
		536/03	2003-08-11	2003-08-12	D	3	Poisoning/ Intoxication	Released
		543/04	2004-07-12	2004-07-15	D	3	Poisoning/ Intoxication	Released
		545/05	2005-08-14	2005-08-28	D	3	Poisoning/ Intoxication	Released
		556/07	2007-08-08	2007-08-18	D	3	Poisoning/ Intoxication	Released
		571/04	2004-07-08	2004-07-10	D	3	Poisoning/ Intoxication	Released
		584/11	2011-09-30	2011-10-09	D	3	Poisoning/ Intoxication	Released
		617/13	2013-08-14	2013-08-20	D	3	Poisoning/ Intoxication	Released
		639/04	2004-08-02	2004-08-10	D	3	Poisoning/ Intoxication	Released
		640/12	2012-08-17	2012-09-20	D	3	Poisoning/ Intoxication	Released
		66/03	2003-02-21	2003-03-10	D	3	Poisoning/ Intoxication	Released
		691/08	2008-09-25		D	3	Poisoning/ Intoxication	Released
		696/12	2012-09-23	2012-10-10	D	3	Poisoning/ Intoxication	Released
		698/13	2013-09-19		D	3	Poisoning/ Intoxication	Released
		702/13	2013-09-23		D	3	Poisoning/ Intoxication	Released
		717/12	2012-09-28	2012-10-21	D	3	Poisoning/ Intoxication	Released
		720/12	2012-10-01	2012-10-29	D	3	Poisoning/ Intoxication	Released
		728/12	2012-10-02	2012-10-07	D	3	Poisoning/ Intoxication	Released
		731/12	2012-10-03	2012-10-23	D	3	Poisoning/ Intoxication	Released
		745/04	2004-08-29	2004-09-03	D	3	Poisoning/ Intoxication	Released
		788/12	2012-11-08	2012-11-27	D	3	Poisoning/ Intoxication	Released
		789/12	2012-11-08	2012-12-11	D	3	Poisoning/ Intoxication	Released
		79/13	2013-02-25	2013-03-10	D	3	Poisoning/ Intoxication	Released
		793/12	2012-11-09	2012-12-02	D	3	Poisoning/ Intoxication	Released
		016/09	2009-01-18		D	4	Poisoning/ Intoxication	Released
		021/09	2009-01-21		D	4	Poisoning/ Intoxication	Released
		026/04	2004-01-26	2004-02-21	D	4	Poisoning/ Intoxication	Released
		111/11	2011-03-27	2011-04-08	D	4	Poisoning/ Intoxication	Released
		1199/13	2013-11-20		D	4	Poisoning/ Intoxication	Released
		1220/13	2013-11-27		D	4	Poisoning/ Intoxication	Released
		129/05	2005-03-30	2005-04-08	D	4	Poisoning/ Intoxication	Released
		1433/03	2003-10-26	2003-11-03	D	4	Poisoning/ Intoxication	Released
		1489/03	2003-11-24	2003-12-11	D	4	Poisoning/ Intoxication	Released
		1512/04	2004-11-22	2004-11-29	D	4	Poisoning/ Intoxication	Released
		1529/03	2003-12-21	2004-01-07	D	4	Poisoning/ Intoxication	Released
		1610/05	2005-12-05	2005-12-05	D	4	Poisoning/ Intoxication	Released
		1626/05	2005-12-16	2005-12-22	D	4	Poisoning/ Intoxication	Released
		1705/04	2004-10-22	2004-11-29	D	4	Poisoning/ Intoxication	Released
		207/09	2009-05-14	2009-07-20	D	4	Poisoning/ Intoxication	Released
		355/03	2003-06-20	2003-07-04	D	4	Poisoning/ Intoxication	Released
		403/05	2005-07-03	2005-07-15	D	4	Poisoning/ Intoxication	Released
		488/03	2003-07-30	2003-08-09	D	4	Poisoning/ Intoxication	Released
		488/11	2011-08-17	2011-08-30	D	4	Poisoning/ Intoxication	Released
		518/03	2003-08-06	2003-08-12	D	4	Poisoning/ Intoxication	Released
		519/08	2008-07-24	2008-08-20	D	4	Poisoning/ Intoxication	Released
		520/05	2005-08-08	2005-08-24	D	4	Poisoning/ Intoxication	Released
		547/03	2003-08-14	2003-08-22	D	4	Poisoning/ Intoxication	Released
		550/08	2008-07-31	2008-08-21	D	4	Poisoning/ Intoxication	Released
		599/12	2012-07-29	2012-08-05	D	4	Poisoning/ Intoxication	Released
		607/09	2009-10-15	2009-10-26	D	4	Poisoning/ Intoxication	Released
		619/13	2013-08-16	2013-08-20	D	4	Poisoning/ Intoxication	Released
		635/04	2004-08-01	2004-08-15	D	4	Poisoning/ Intoxication	Released
		637/04	2004-08-02	2004-08-10	D	4	Poisoning/ Intoxication	Released
		650/03	2003-09-11	2003-09-17	D	4	Poisoning/ Intoxication	Released
		669/05	2005-09-22	2005-10-06	D	4	Poisoning/ Intoxication	Released
		676/03	2003-09-19	2003-09-30	D	4	Poisoning/ Intoxication	Released
		682/09	2009-11-30		D	4	Poisoning/ Intoxication	Released
		703/13	2013-09-23		D	4	Poisoning/ Intoxication	Released
		715/05	2005-10-06	2005-10-29	D	4	Poisoning/ Intoxication	Released
		720/05	2005-10-07	2005-10-20	D	4	Poisoning/ Intoxication	Released
		75/10	2010-02-24	2010-04-06	D	4	Poisoning/ Intoxication	Released
		761/06	2006-10-01	2006-10-11	D	4	Poisoning/ Intoxication	Released
		762/05	2005-10-21	2005-10-25	D	4	Poisoning/ Intoxication	Released
		813/04	2004-09-23	2004-09-29	D	4	Poisoning/ Intoxication	Released
		814/04	2004-09-23	2004-11-15	D	4	Poisoning/ Intoxication	Released
		837/04	2004-10-03	2004-11-03	D	4	Poisoning/ Intoxication	Released
		91/03	2003-02-26	2003-03-10	D	4	Poisoning/ Intoxication	Released
		131/05	2005-03-31	2005-04-14	D	5	Poisoning/ Intoxication	Released
		159/05	2005-04-14	2005-04-22	D	5	Poisoning/ Intoxication	Released
		69/10	2010-02-21	2010-02-28	D	5	Poisoning/ Intoxication	Released
		734/08	2008-10-08		D	5	Poisoning/ Intoxication	Released
		76/03	2003-02-23	2003-03-13	D	5	Poisoning/ Intoxication	Released
		760/12	2012-10-28	2012-12-11	D	5	Poisoning/ Intoxication	Released
		117/13	2013-03-22	2013-04-06	D	7	Poisoning/ Intoxication	Released
		1519/04	2004-11-24	2005-01-14	D	7	Poisoning/ Intoxication	Released
		62/10	2010-02-18		D	7	Poisoning/ Intoxication	Released
		78/03	2003-02-23	2003-03-13	D	9	Poisoning/ Intoxication	Released
		356/13	2013-06-04	2013-06-19	D	10	Poisoning/ Intoxication	Released
		508/03	2003-08-04	2003-08-08	D	10	Poisoning/ Intoxication	Released
		490/04	2004-07-01	2004-08-10	D	3	Metabolic/ Nutritional disorder	Released
		501/11	2011-08-29	2011-08-31	D	3	Metabolic/ Nutritional disorder	Released
		580/12	2012-07-23	2012-08-21	D	3	Metabolic/ Nutritional disorder	Released
		495/08	2008-07-14	2008-07-25	D	4	Metabolic/ Nutritional disorder	Released
		1482/12	2012-12-16	2013-01-03	D	0	Metabolic/ Nutritional disorder	Released
		1544/11	2011-10-29	2011-11-10	D	0	Metabolic/ Nutritional disorder	Released
		191/07	2007-04-25	2007-05-02	D	0	Metabolic/ Nutritional disorder	Released
		2037/08	2008-11-09		D	0	Metabolic/ Nutritional disorder	Released
		242/07	2007-05-19	2007-05-27	D	0	Metabolic/ Nutritional disorder	Released
		296/09	2009-06-13	2009-07-04	D	0	Metabolic/ Nutritional disorder	Released
		337/09 B	2009-06-28	2009-07-31	D	0	Metabolic/ Nutritional disorder	Released
		587/07	2007-08-15	2007-09-10	D	0	Metabolic/ Nutritional disorder	Released
		651/05	2005-09-18	2005-09-29	D	0	Metabolic/ Nutritional disorder	Released
		653/05	2005-09-19	2005-09-29	D	0	Metabolic/ Nutritional disorder	Released
		67/07	2007-02-19	2007-02-25	D	0	Metabolic/ Nutritional disorder	Released
		670/06	2006-08-26	2006-09-04	D	0	Metabolic/ Nutritional disorder	Released
		701/05	2005-10-01	2005-10-16	D	0	Metabolic/ Nutritional disorder	Released
		859/06	2006-11-13	2006-11-23	D	0	Metabolic/ Nutritional disorder	Released
		1562/11	2011-11-14	2011-12-01	D	3	Metabolic/ Nutritional disorder	Released
		456/05	2005-07-20	2005-07-28	D	3	Metabolic/ Nutritional disorder	Released
		513/05	2005-08-06	2005-08-26	D	3	Metabolic/ Nutritional disorder	Released
		608/11	2011-10-13	2011-10-17	D	3	Metabolic/ Nutritional disorder	Released
		1434/03	2003-10-26	2003-11-03	D	4	Metabolic/ Nutritional disorder	Released
		813/06	2006-10-19	2006-10-24	D	4	Metabolic/ Nutritional disorder	Released
		349/05	2005-06-19	2005-07-11	D	7	Metabolic/ Nutritional disorder	Released
		302/09	2009-06-16		D	3	Metabolic/ Nutritional disorder	Released
		215/04	2004-04-23	2004-05-18	D	4	Metabolic/ Nutritional disorder	Released
		414/08	2008-06-12	2008-06-24	D	4	Metabolic/ Nutritional disorder	Released
		461/05	2005-07-22	2005-08-05	D	4	Metabolic/ Nutritional disorder	Released
		443/08	2008-06-20	2008-06-22	D	0	Other causes	Released
		668/06	2006-08-26	2006-08-28	D	0	Other causes	Released
		537/05	2005-08-12	2005-08-12	D	3	Other causes	Released
		794/04	2004-09-16	2004-09-16	D	7	Other causes	Released
		005/05	2005-01-05	2005-02-21	D	0	Other causes	Released
		468/08	2008-07-02	2008-07-04	D	0	Other causes	Released
		140/08	2008-03-25	2008-04-02	D	0	Other traumas	Released
		460/11	2011-08-01	2011-08-03	D	0	Other traumas	Released
		545/13	2013-07-18	2013-08-15	D	0	Other traumas	Released
		453/13	2013-07-03	2013-07-15	D	3	Other traumas	Released
		698/12	2012-09-24	2012-11-04	D	3	Other traumas	Released
		572/03	2003-08-16	2003-08-19	D	4	Other traumas	Released
		014/13	2013-01-13	2013-01-28	D	4	Other traumas	Released
		364/13	2013-06-06	2013-06-20	D	0	Other traumas	Released
		758/12	2012-10-26	2012-11-04	D	0	Other traumas	Released
		419/12	2012-06-06	2012-06-22	D	3	Other traumas	Released
		421/12	2012-06-08	2012-06-08	D	4	Other traumas	Released
		010/08	2008-01-08	2008-01-11	D	0	Fishing gear	Died
		015/11	2011-01-13	2011-02-13	D	0	Fishing gear	Died
		1497/12	2012-12-27	2013-01-01	D	0	Fishing gear	Died
		541/09	2009-09-17	2009-09-21	D	0	Fishing gear	Died
		581/09	2009-10-02	2009-10-02	D	0	Fishing gear	Died
		693/05 B	2005-09-28	2005-09-30	D	0	Fishing gear	Died
		720/07	2007-09-28	2007-09-29	D	0	Fishing gear	Died
		1521/04	2004-11-24	2004-11-27	D	3	Fishing gear	Died
		584/06	2006-07-31	2006-07-31	D	3	Fishing gear	Died
		761/03	2003-10-17	2003-10-19	D	3	Fishing gear	Died
		852/04	2004-10-12	2004-10-17	D	3	Fishing gear	Died
		648/03	2003-09-08	2003-10-01	D	4	Fishing gear	Died
		511/10	2010-07-23	2010-09-10	D	5	Fishing gear	Died
		1419/03	2003-10-22	2003-10-27	D	0	Crude oil	Died
		348/10	2010-06-03	2010-06-03	D	3	Orphaned	Died
		383/03	2003-06-30	2003-07-06	D	3	Orphaned	Died
		717/03	2003-09-29	2003-09-30	D	3	Orphaned	Died
		521/04	2004-07-08	2004-07-18	D	5	Orphaned	Died
		010/13	2013-01-09	2013-01-14	D	0	Unknown	Died
		020/13	2013-01-21	2013-01-28	D	0	Unknown	Died
		026/11	2011-01-20	2011-01-21	D	0	Unknown	Died
		102/06	2006-03-12	2006-03-13	D	0	Unknown	Died
		1108/09			D	0	Unknown	Died
		122/13	2013-03-24	2013-03-24	D	0	Unknown	Died
		1456/03	2003-11-04	2003-11-05	D	0	Unknown	Died
		1498/12	2012-12-28	2013-01-02	D	0	Unknown	Died
		1598/05 B	2005-11-26	2005-11-27	D	0	Unknown	Died
		197/10	2010-04-18	2010-04-20	D	0	Unknown	Died
		248/08	2008-04-30	2008-05-01	D	0	Unknown	Died
		281/09		2009-06-11	D	0	Unknown	Died
		292/05	2005-06-06	2005-06-06	D	0	Unknown	Died
		323/10	2010-05-28	2010-06-07	D	0	Unknown	Died
		327/09	2009-06-23	2009-06-24	D	0	Unknown	Died
		33/08	2008-01-20	2008-01-21	D	0	Unknown	Died
		401/03	2003-07-02	2003-07-18	D	0	Unknown	Died
		44/09	2009-02-05	2009-02-07	D	0	Unknown	Died
		519/09	2009-09-09	2009-09-12	D	0	Unknown	Died
		566/13	2013-07-27		D	0	Unknown	Died
		577/11	2011-09-27	2011-10-01	D	0	Unknown	Died
		58/10	2010-02-16		D	0	Unknown	Died
		606/13	2013-08-11	2013-08-12	D	0	Unknown	Died
		618/06	2006-08-09	2006-08-10	D	0	Unknown	Died
		618/10	2010-09-18	2010-09-20	D	0	Unknown	Died
		63/06	2006-02-22	2006-02-23	D	0	Unknown	Died
		634/13	2013-08-21	2013-09-01	D	0	Unknown	Died
		645/05	2005-09-14	2005-09-15	D	0	Unknown	Died
		645/10	2010-09-29	2010-09-29	D	0	Unknown	Died
		656/05	2005-09-20	2005-09-25	D	0	Unknown	Died
		680/09	2009-11-29		D	0	Unknown	Died
		1435/03	2003-10-26	2003-10-28	D	3	Unknown	Died
		1531/03	2003-12-23	2003-12-26	D	3	Unknown	Died
		1803/08	2008-11-18	2008-11-18	D	3	Unknown	Died
		442/03	2003-07-14	2003-07-18	D	3	Unknown	Died
		455/08	2008-06-27	2008-06-28	D	3	Unknown	Died
		611/06	2006-08-08	2006-08-24	D	3	Unknown	Died
		113/13	2013-03-21	2013-03-23	D	4	Unknown	Died
		131/09	2009-04-06	2009-04-07	D	4	Unknown	Died
		017/04	2004-01-21	2004-01-22	D	0	Poisoning/ Intoxication	Died
		1006/13	2013-11-06	2013-11-07	D	0	Poisoning/ Intoxication	Died
		1007/13	2013-11-06	2013-11-07	D	0	Poisoning/ Intoxication	Died
		1024/13	2013-11-07	2013-11-08	D	0	Poisoning/ Intoxication	Died
		107/13	2013-03-15	2013-03-16	D	0	Poisoning/ Intoxication	Died
		1117/13	2013-11-10	2013-11-10	D	0	Poisoning/ Intoxication	Died
		1124/13	2013-11-11	2013-11-12	D	0	Poisoning/ Intoxication	Died
		1132/13	2013-11-11	2013-11-12	D	0	Poisoning/ Intoxication	Died
		1135/13	2013-11-12	2013-11-13	D	0	Poisoning/ Intoxication	Died
		1150/13	2013-11-13	2013-11-13	D	0	Poisoning/ Intoxication	Died
		1152/13	2013-11-13	2013-11-13	D	0	Poisoning/ Intoxication	Died
		1153/13	2013-11-13	2013-11-13	D	0	Poisoning/ Intoxication	Died
		118/09	2009-03-31	2009-04-01	D	0	Poisoning/ Intoxication	Died
		1223/13	2013-11-28	2013-11-29	D	0	Poisoning/ Intoxication	Died
		1249/13	2013-12-08	2013-12-10	D	0	Poisoning/ Intoxication	Died
		1268/13	2013-12-09	2013-12-10	D	0	Poisoning/ Intoxication	Died
		1269/13	2013-12-10	2013-12-11	D	0	Poisoning/ Intoxication	Died
		1279/13	2013-12-16	2013-12-17	D	0	Poisoning/ Intoxication	Died
		1518/11	2011-12-04	2011-12-09	D	0	Poisoning/ Intoxication	Died
		1532/11	2011-10-25	2011-10-28	D	0	Poisoning/ Intoxication	Died
		1544/07	2007-12-19		D	0	Poisoning/ Intoxication	Died
		177/08	2008-04-09	2008-04-10	D	0	Poisoning/ Intoxication	Died
		226/07	2007-05-13	2007-05-13	D	0	Poisoning/ Intoxication	Died
		227/08	2008-04-28	2008-04-28	D	0	Poisoning/ Intoxication	Died
		244/13	2013-05-07	2013-05-13	D	0	Poisoning/ Intoxication	Died
		259/13	2013-05-10	2013-05-10	D	0	Poisoning/ Intoxication	Died
		260/12	2012-05-06	2012-05-06	D	0	Poisoning/ Intoxication	Died
		300/11	2011-06-13	2011-06-13	D	0	Poisoning/ Intoxication	Died
		330/11	2011-06-20	2011-06-20	D	0	Poisoning/ Intoxication	Died
		388/09	2009-07-20	2009-07-21	D	0	Poisoning/ Intoxication	Died
		428/12	2012-06-11	2012-06-14	D	0	Poisoning/ Intoxication	Died
		431/06	2006-06-16	2006-06-18	D	0	Poisoning/ Intoxication	Died
		484/07	2007-07-19	2007-07-20	D	0	Poisoning/ Intoxication	Died
		518/04	2004-07-07	2004-07-07	D	0	Poisoning/ Intoxication	Died
		54/10	2010-02-12	2010-02-13	D	0	Poisoning/ Intoxication	Died
		542/13	2013-07-17	2013-07-29	D	0	Poisoning/ Intoxication	Died
		573/06 B	2006-07-27	2006-07-28	D	0	Poisoning/ Intoxication	Died
		580/09	2009-10-02	2009-10-02	D	0	Poisoning/ Intoxication	Died
		592/05	2005-08-27	2005-08-28	D	0	Poisoning/ Intoxication	Died
		593/11	2011-10-05	2011-10-16	D	0	Poisoning/ Intoxication	Died
		601/13	2013-08-07	2013-08-07	D	0	Poisoning/ Intoxication	Died
		612/11	2011-10-14	2011-10-15	D	0	Poisoning/ Intoxication	Died
		617/09	2009-10-17		D	0	Poisoning/ Intoxication	Died
		617/12	2012-08-08	2012-08-09	D	0	Poisoning/ Intoxication	Died
		620/12	2012-08-08	2012-08-10	D	0	Poisoning/ Intoxication	Died
		621/11	2011-10-20	2011-10-25	D	0	Poisoning/ Intoxication	Died
		627/09 B	2009-10-24	2009-10-25	D	0	Poisoning/ Intoxication	Died
		643/08	2008-09-05	2008-09-15	D	0	Poisoning/ Intoxication	Died
		649/07	2007-09-02	2007-09-04	D	0	Poisoning/ Intoxication	Died
		657/07	2007-09-07	2007-09-08	D	0	Poisoning/ Intoxication	Died
		677/09	2009-11-23	2009-12-08	D	0	Poisoning/ Intoxication	Died
		68/13	2013-02-22	2013-02-24	D	0	Poisoning/ Intoxication	Died
		686/07	2007-09-17	2007-09-22	D	0	Poisoning/ Intoxication	Died
		711/10	2010-11-06	2010-11-06	D	0	Poisoning/ Intoxication	Died
		713/12	2012-09-27	2002-09-28	D	0	Poisoning/ Intoxication	Died
		73/03	2003-02-22	2003-02-23	D	0	Poisoning/ Intoxication	Died
		74/10	2010-02-24	2010-02-25	D	0	Poisoning/ Intoxication	Died
		741/13	2013-09-30	2013-10-01	D	0	Poisoning/ Intoxication	Died
		744/05	2005-10-15	2005-10-17	D	0	Poisoning/ Intoxication	Died
		753/12	2012-10-22	2012-10-23	D	0	Poisoning/ Intoxication	Died
		753/13	2013-10-05	2013-10-06	D	0	Poisoning/ Intoxication	Died
		768/10	2010-12-12	2010-12-13	D	0	Poisoning/ Intoxication	Died
		771/12	2012-11-05	2012-11-05	D	0	Poisoning/ Intoxication	Died
		791/06	2006-10-12	2006-10-14	D	0	Poisoning/ Intoxication	Died
		805/12	2012-11-16	2012-11-17	D	0	Poisoning/ Intoxication	Died
		81/06	2006-03-02	2006-03-03	D	0	Poisoning/ Intoxication	Died
		836/12	2012-12-05	2012-12-05	D	0	Poisoning/ Intoxication	Died
		877/13	2013-11-02	2013-11-03	D	0	Poisoning/ Intoxication	Died
		88/09	2009-03-16	2009-03-16	D	0	Poisoning/ Intoxication	Died
		912/13	2013-11-04	2013-11-07	D	0	Poisoning/ Intoxication	Died
		933/13	2013-11-05	2013-11-08	D	0	Poisoning/ Intoxication	Died
		110/13	2013-03-20	2013-03-22	D	2	Poisoning/ Intoxication	Died
		1487/12	2012-11-23	2012-11-26	D	3	Poisoning/ Intoxication	Died
		278/04	2004-05-12	2004-05-13	D	3	Poisoning/ Intoxication	Died
		310/09	2009-06-19	2009-06-19	D	3	Poisoning/ Intoxication	Died
		352/12	2012-05-25	2012-05-26	D	3	Poisoning/ Intoxication	Died
		408/03	2003-07-03	2003-07-04	D	3	Poisoning/ Intoxication	Died
		41/03	2003-02-01	2003-02-08	D	3	Poisoning/ Intoxication	Died
		419/11	2011-07-13	2011-07-16	D	3	Poisoning/ Intoxication	Died
		457/08	2008-06-27	2008-06-28	D	3	Poisoning/ Intoxication	Died
		501/03	2003-08-03	2003-08-07	D	3	Poisoning/ Intoxication	Died
		548/05	2005-08-16	2005-08-16	D	3	Poisoning/ Intoxication	Died
		562/05	2005-08-20	2005-08-22	D	3	Poisoning/ Intoxication	Died
		609/05	2005-09-01	2005-09-01	D	3	Poisoning/ Intoxication	Died
		611/11	2011-10-14	2011-10-15	D	3	Poisoning/ Intoxication	Died
		633/05	2005-09-11		D	3	Poisoning/ Intoxication	Died
		634/04	2004-08-01	2004-08-02	D	3	Poisoning/ Intoxication	Died
		677/03	2003-09-19	2003-09-20	D	3	Poisoning/ Intoxication	Died
		711/12	2012-09-27	2012-10-10	D	3	Poisoning/ Intoxication	Died
		714/12	2012-09-27	2012-09-28	D	3	Poisoning/ Intoxication	Died
		716/12	2012-09-28	2012-09-28	D	3	Poisoning/ Intoxication	Died
		732/12	2012-10-03	2012-10-07	D	3	Poisoning/ Intoxication	Died
		735/12	2012-10-04	2012-10-05	D	3	Poisoning/ Intoxication	Died
		771/03	2003-10-19	2003-10-30	D	3	Poisoning/ Intoxication	Died
		774/12	2012-11-05	2012-11-11	D	3	Poisoning/ Intoxication	Died
		95/03	2003-02-28	2003-03-12	D	3	Poisoning/ Intoxication	Died
		108/13	2013-03-15	2013-03-26	D	4	Poisoning/ Intoxication	Died
		1219/13	2013-11-27	2013-11-28	D	4	Poisoning/ Intoxication	Died
		1719/04	2004-10-26	2004-11-02	D	4	Poisoning/ Intoxication	Died
		237/04	2004-05-02	2004-05-18	D	4	Poisoning/ Intoxication	Died
		41/05	2005-01-27	2005-01-27	D	4	Poisoning/ Intoxication	Died
		450/08	2008-06-25	2008-06-26	D	4	Poisoning/ Intoxication	Died
		506/03	2003-08-04	2003-08-07	D	4	Poisoning/ Intoxication	Died
		506/04	2004-07-05	2004-07-05	D	4	Poisoning/ Intoxication	Died
		507/03	2003-08-04	2003-08-05	D	4	Poisoning/ Intoxication	Died
		531/05	2005-08-10	2005-08-11	D	4	Poisoning/ Intoxication	Died
		614/04	2004-07-27	2004-08-11	D	4	Poisoning/ Intoxication	Died
		628/05	2005-09-09	2005-09-10	D	4	Poisoning/ Intoxication	Died
		69/03	2003-02-21	2003-02-22	D	4	Poisoning/ Intoxication	Died
		706/08	2008-09-29	2008-09-29	D	4	Poisoning/ Intoxication	Died
		707/08	2008-09-29	2008-09-29	D	4	Poisoning/ Intoxication	Died
		728/03	2003-10-02	2003-10-03	D	4	Poisoning/ Intoxication	Died
		93/03	2003-02-27	2003-02-28	D	4	Poisoning/ Intoxication	Died
		167/13	2013-04-15	2013-04-17	D	7	Poisoning/ Intoxication	Died
		422/05	2005-07-08	2005-07-09	D	7	Poisoning/ Intoxication	Died
		1581/11	2011-11-25	2011-11-25	D	0	Metabolic/ Nutritional disorder	Died
		46/08	2008-02-29		D	0	Metabolic/ Nutritional disorder	Died
		740/08	2008-10-10	2008-10-11	D	0	Metabolic/ Nutritional disorder	Died
		500/11	2011-08-28	2011-08-29	D	3	Metabolic/ Nutritional disorder	Died
		1521/05	2005-11-09	2005-11-10	D	4	Metabolic/ Nutritional disorder	Died
		1559/11	2011-11-13	2011-11-15	D	0	Metabolic/ Nutritional disorder	Died
		182/04	2004-04-09	2004-04-10	D	0	Metabolic/ Nutritional disorder	Died
		582/11	2011-09-29	2011-10-28	D	0	Metabolic/ Nutritional disorder	Died
		1561/11	2011-11-14	2011-11-24	D	3	Metabolic/ Nutritional disorder	Died
		1718/04	2004-10-26	2004-11-04	D	3	Metabolic/ Nutritional disorder	Died
		359/13	2013-06-05	2013-06-08	D	3	Metabolic/ Nutritional disorder	Died
		503/04	2004-07-04	2004-07-12	D	3	Metabolic/ Nutritional disorder	Died
		595/11	2011-10-06	2011-10-10	D	3	Metabolic/ Nutritional disorder	Died
		598/13	2013-08-04	2013-08-06	D	3	Metabolic/ Nutritional disorder	Died
		214/11	2011-05-22	2011-05-22	D	0	Metabolic/ Nutritional disorder	Died
		382/09	2009-07-16	2009-07-17	D	0	Metabolic/ Nutritional disorder	Died
		420/08	2008-06-16	2008-06-17	D	0	Metabolic/ Nutritional disorder	Died
		512/09	2009-09-07	2009-09-10	D	0	Metabolic/ Nutritional disorder	Died
		575/03	2003-08-18	2003-08-20	D	4	Other causes	Died
		306/11	2011-06-14	2011-06-14	D	0	Other traumas	Died
		370/06	2006-06-01	2006-06-01	D	0	Other traumas	Died
		394/05	2005-06-29	2005-07-15	D	0	Other traumas	Died
		462/03	2003-07-20	2003-07-21	D	0	Other traumas	Died
		685/06	2006-09-03	2006-09-03	D	0	Other traumas	Died
		321/11	2011-06-17	2011-06-18	D	3	Other traumas	Died
		419/13	2013-06-20	2013-06-20	D	4	Other traumas	Died
		64/04	2004-02-17	2004-02-17	D	5	Other traumas	Died
		546/12	2012-07-11	2012-07-12	D	0	Other traumas	Died
		455/12	2012-06-15	2012-06-16	D	3	Other traumas	Died
		473/12	2012-06-19	2012-06-22	D	3	Other traumas	Died
	Rissa tridactyla	72/09	2009-02-27	2009-03-17	D	4	Metabolic/ Nutritional disorder	Euthanized
		55/09	2009-02-10	2009-02-10	H	0	Metabolic/ Nutritional disorder	Admitted dead
		32/09	2009-01-31	2009-02-06	D	0	Fishing gear	Released
		49/09	2009-02-08	2009-03-03	D	2	Poisoning/ Intoxication	Released
		56/03	2003-02-12	2003-02-13	D	0	Crude oil	Died
		37/09	2009-02-03	2009-02-09	D	0	Poisoning/ Intoxication	Died
		1440/06	2006-12-11	2006-12-15	D	0	Metabolic/ Nutritional disorder	Died
	Larus argentatus	259/03	2003-05-25	2003-05-25	D	0	Other traumas	Euthanized
		514/11	2011-08-03	2011-08-03	D	0	Unknown	Released
		307/12	2012-05-11	2012-05-28	D	0	Poisoning/ Intoxication	Released
		258/03	2003-05-24	2003-05-25	D	4	Other traumas	Released
		759/12	2012-10-27	2012-10-29	D	5	Poisoning/ Intoxication	Died
	Chroicocephalus ridibundus	50/05	2005-02-02	2005-02-02	D	5	Crude oil	Admitted dead
		026/08	2008-01-17	2008-01-25	D	0	Poisoning/ Intoxication	Released
		50/08	2008-02-03	2008-02-13	D	0	Poisoning/ Intoxication	Released
		55/08	2008-02-04	2008-02-13	D	0	Poisoning/ Intoxication	Released
		021/12	2012-01-16	2012-02-03	D	5	Poisoning/ Intoxication	Released
		1567/05	2005-11-17	2005-11-30	D	3	Metabolic/ Nutritional disorder	Released
		044/11	2011-02-03	2011-03-03	D	5	Other traumas	Released
		98/11	2011-03-15	2011-03-15	D	4	Unknown	Died
		030/09	2009-01-29	2009-01-30	D	0	Poisoning/ Intoxication	Died
		1525/11	2011-12-12	2011-12-15	D	0	Poisoning/ Intoxication	Died
	Sterna hirundo hirundo	67/08	2008-02-13	2008-02-13	D	0	Crude oil	Euthanized
		201/09	2009-05-13	2009-05-14	D	0	Other traumas	Euthanized
		262/08	2008-05-03	2008-05-03	D	0	Crude oil	Admitted dead
		218/11	2011-05-24	2011-05-27	D	4	Fishing gear	Released
		474/06	2006-06-28	2006-06-28	D	3	Orphaned	Released
		480/06	2006-06-29	2006-06-29	D	0	Unknown	Died
		679/10	2010-10-17	2010-10-18	D	0	Unknown	Died
		362/13	2013-06-06	2013-06-07	D	0	Metabolic/ Nutritional disorder	Died
		856/04	2004-10-15	2004-10-15	D	0	Metabolic/ Nutritional disorder	Died
		186/03	2003-04-28	2003-04-28	D	0	Other traumas	Died
		207/13	2013-04-26	2013-05-27	D	4	Other traumas	Died
	Thalasseus sandvicensis	55/05	2005-02-03	2005-02-11	D	4	Crude oil	Euthanized
		149/04	2004-03-31	2004-03-31	D	0	Other traumas	Euthanized
		36/07	2007-01-29	2007-01-29	D	0	Other traumas	Euthanized
		782/05	2005-10-24	2005-10-24	D	0	Other traumas	Euthanized
		89/09	2009-03-12	2009-03-17	D	4	Other traumas	Euthanized
		37/08	2008-01-25	2008-01-25	D	0	Crude oil	Admitted dead
		123/08	2008-03-15	2008-03-22	D	4	Crude oil	Released
		125/08	2008-03-15	2008-03-22	D	4	Crude oil	Released
		258/13	2013-05-10	2013-05-28	D	3	Orphaned	Released
		682/10	2010-10-19	2010-10-26	D	0	Unknown	Released
		152/10	2010-04-06	2010-04-16	D	4	Unknown	Released
		145/07	2007-04-06	2007-04-18	D	0	Metabolic/ Nutritional disorder	Released
		93/06	2006-03-08	2006-03-13	D	0	Other causes	Released
		1708/04	2004-10-23	2004-11-03	D	0	Other traumas	Released
		140/05	2005-04-03	2005-04-27	D	4	Other traumas	Released
		008/11	2011-01-08	2011-01-10	D	0	Fishing gear	Died
		030/04	2004-01-27	2004-02-14	D	4	Crude oil	Died
		738/12	2012-10-06	2012-10-08	D	0	Metabolic/ Nutritional disorder	Died
		153/13	2013-04-09	2013-04-10	D	0	Other traumas	Died
	Chlidonias niger	236/06	2006-04-28	2006-05-02	D	0	Metabolic/ Nutritional disorder	Released
	Fratercula arctica	35/09	2009-02-03	2009-02-04	D	0	Other traumas	Euthanized
						* EURING code
